# Supplementary material for: 7-Chloro-4-(piperazin-1-yl)quinoline
Source: Acta Crystallogr Sect E Struct Rep Online. 2012 Apr 21;68(Pt 5):o1497. doi: 10.1107/S1600536812014912 (PMC3344606; doi:10.1107/S1600536812014912)
Supplement: Supplementary file 1 [file e-68-o1497-sup1.cif]

##############################################################################
#                                                                            #
# This CIF contains the data in a paper accepted for publication in          #
# Acta Crystallographica Section E. It conforms to the requirements of       #
# Notes for Authors for Acta Crystallographica Section E, and has been       #
# peer reviewed under the auspices of the IUCr Commission on Journals.       #
#                                                                            #
# Full details of the Crystallographic Information File format               #
# are given in the paper "The Crystallographic Information File (CIF):       #
# a New Standard Archive File for Crystallography" by S. R. Hall, F. H.      #
# Allen and I. D. Brown [Acta Cryst. (1991), A47, 655-685].                  #
#                                                                            #
# The current version of the core CIF dictionary is obtainable from          #
# ftp://ftp.iucr.org/pub/cif_core.dic.                                       #
#                                                                            #
# Software is freely available for graphical display of the structure(s)     #
# in this CIF. For information consult the CIF software page                 #
# http://www.iucr.org/resources/cif/software.                                #
#                                                                            #
# This file may be used for bona fide research purposes within the           #
# scientific community so long as proper attribution is given to the journal # 
# article from which it was obtained.                                        #
#                                                                            #
##############################################################################
data_I
_audit_creation_method     SHELXL-97
_chemical_name_systematic
;
7-Chloro-4-(piperazin-1-yl)quinoline
;
_chemical_name_common     ?
_chemical_formula_moiety     'C13 H14 Cl N3'
_chemical_formula_sum     'C13 H14 Cl N3'
_chemical_formula_iupac     'C13 H14 Cl N3'
_chemical_formula_weight     247.72
_chemical_melting_point     ?
_symmetry_cell_setting     triclinic
_symmetry_space_group_name_H-M     'P -1'
loop_
    _symmetry_equiv_pos_as_xyz
    'x, y, z'
    '-x, -y, -z'
_cell_length_a     7.0048(6)
_cell_length_b     7.8297(8)
_cell_length_c     21.4256(19)
_cell_angle_alpha     91.371(8)
_cell_angle_beta     91.292(7)
_cell_angle_gamma     95.210(8)
_cell_volume     1169.55(19)
_cell_formula_units_Z     4
_cell_measurement_reflns_used     1440
_cell_measurement_theta_min     4.1220
_cell_measurement_theta_max     75.2516
_cell_measurement_temperature     123(2)
_exptl_crystal_description     'triangular plate'
_exptl_crystal_colour     colorless
_exptl_crystal_size_max     0.43
_exptl_crystal_size_mid     0.35
_exptl_crystal_size_min     0.12
_exptl_crystal_density_diffrn     1.407
_exptl_crystal_density_meas     ?
_exptl_crystal_density_method     'not measured'
_exptl_crystal_F_000     520
_exptl_absorpt_coefficient_mu     2.715
_exptl_absorpt_correction_type     multi-scan
_exptl_absorpt_process_details
;
(CrysAlis PRO; Oxford Diffraction, 2007)
;
_exptl_absorpt_correction_T_min     0.80895
_exptl_absorpt_correction_T_max     1.00000
_exptl_special_details     ?
_diffrn_ambient_temperature     123(2)
_diffrn_radiation_type     CuK\a
_diffrn_radiation_wavelength     1.54184
_diffrn_radiation_source     'fine-focus sealed tube'
_diffrn_radiation_monochromator     graphite
_diffrn_measurement_device_type     'Oxford Diffraction Xcalibur Ruby Gemini'
_diffrn_measurement_method     '\w scans'
_diffrn_detector_area_resol_mean     10.5081
_diffrn_reflns_number     6990
_diffrn_reflns_av_R_equivalents     0.0000
_diffrn_reflns_av_sigmaI/netI     0.0335
_diffrn_reflns_theta_min     4.13
_diffrn_reflns_theta_max     75.90
_diffrn_reflns_theta_full     67.50
_diffrn_measured_fraction_theta_max     0.977
_diffrn_measured_fraction_theta_full     1.000
_diffrn_reflns_limit_h_min     -8
_diffrn_reflns_limit_h_max     8
_diffrn_reflns_limit_k_min     -9
_diffrn_reflns_limit_k_max     9
_diffrn_reflns_limit_l_min     -20
_diffrn_reflns_limit_l_max     26
_diffrn_standards_number     ?
_diffrn_standards_interval_count     ?
_diffrn_standards_interval_time     ?
_diffrn_standards_decay_%     ?
_refine_special_details
;
Refinement of <i>F</i>^2^ against ALL reflections. The weighted <i>R</i>-factor
<i>wR</i> and goodness of fit <i>S</i> are based on <i>F</i>^2^, conventional
<i>R</i>-factors <i>R</i> are based on <i>F</i>, with <i>F</i> set to zero for
negative <i>F</i>^2^. The threshold expression of <i>F</i>^2^ >
\s(<i>F</i>^2^) is used only for calculating <i>R</i>-factors(gt) <i>etc</i>.
and is not relevant to the choice of reflections for refinement.
<i>R</i>-factors based on <i>F</i>^2^ are statistically about twice as large
as those based on <i>F</i>, and <i>R</i>- factors based on ALL data will be
even larger.
;
_reflns_number_total     6990
_reflns_number_gt     5619
_reflns_threshold_expression     I>2sigma(I)
_refine_ls_structure_factor_coef     Fsqd
_refine_ls_matrix_type     full
_refine_ls_R_factor_all     0.0883
_refine_ls_R_factor_gt     0.0740
_refine_ls_wR_factor_gt     0.2183
_refine_ls_wR_factor_ref     0.2284
_refine_ls_goodness_of_fit_ref     1.088
_refine_ls_restrained_S_all     1.088
_refine_ls_number_reflns     6990
_refine_ls_number_parameters     316
_refine_ls_number_restraints     0
_refine_ls_hydrogen_treatment     mixed
_refine_ls_weighting_scheme     calc
_refine_ls_weighting_details
         'calc w=1/[\s^2^(Fo^2^)+(0.1441P)^2^+0.6728P] where P=(Fo^2^+2Fc^2^)/3'
_atom_sites_solution_hydrogens     geom
_atom_sites_solution_primary     direct
_atom_sites_solution_secondary     difmap
_refine_ls_shift/su_max     0.001
_refine_ls_shift/su_mean     0.000
_refine_diff_density_max     0.648
_refine_diff_density_min     -0.602
_refine_ls_extinction_method     none
_refine_ls_extinction_coef     ?
loop_
    _atom_type_symbol
    _atom_type_description
    _atom_type_scat_dispersion_real
    _atom_type_scat_dispersion_imag
    _atom_type_scat_source
    'C' 'C' 0.0181 0.0091
                         'International Tables Vol C Tables 4.2.6.8 and 6.1.1.4'
    'H' 'H' 0.0000 0.0000
                         'International Tables Vol C Tables 4.2.6.8 and 6.1.1.4'
    'N' 'N' 0.0311 0.0180
                         'International Tables Vol C Tables 4.2.6.8 and 6.1.1.4'
    'Cl' 'Cl' 0.3639 0.7018
                         'International Tables Vol C Tables 4.2.6.8 and 6.1.1.4'
_computing_data_collection
;
CrysAlis PRO (Oxford Diffraction, 2007)
;
_computing_cell_refinement
;
CrysAlis PRO (Oxford Diffraction, 2007)
;
_computing_data_reduction
;
CrysAlis PRO (Oxford Diffraction, 2007)
;
_computing_structure_solution     'SHELXS97 (Sheldrick, 2008)'
_computing_structure_refinement     'SHELXL97 (Sheldrick, 2008)'
_computing_molecular_graphics     'SHELXTL (Sheldrick, 2008)'
_computing_publication_material     'SHELXTL (Sheldrick, 2008)'
loop_
    _atom_site_type_symbol
    _atom_site_label
    _atom_site_fract_x
    _atom_site_fract_y
    _atom_site_fract_z
    _atom_site_U_iso_or_equiv
    _atom_site_adp_type
    _atom_site_calc_flag
    _atom_site_refinement_flags
    _atom_site_occupancy
    _atom_site_symmetry_multiplicity
    _atom_site_disorder_assembly
    _atom_site_disorder_group
    Cl Cl1A 0.17772(13) 0.19345(12) 0.52611(4) 0.0394(3) Uani d . 1 1 . .
    N N1A 0.5120(4) -0.0737(4) 0.34594(14) 0.0319(6) Uani d . 1 1 . .
    N N2A 0.9733(4) 0.3190(4) 0.35392(14) 0.0289(6) Uani d . 1 1 . .
    N N3A 1.2344(5) 0.6024(4) 0.32035(15) 0.0343(7) Uani d . 1 1 . .
    H H3AN 1.333(6) 0.688(5) 0.3255(18) 0.023(9) Uiso d . 1 1 . .
    C C2A 0.6631(6) -0.0790(5) 0.31036(17) 0.0324(7) Uani d . 1 1 . .
    H H2AA 0.6654 -0.1744 0.2822 0.039 Uiso calc R 1 1 . .
    C C3A 0.8204(5) 0.0455(5) 0.31094(17) 0.0309(7) Uani d . 1 1 . .
    H H3AA 0.9209 0.0349 0.2825 0.037 Uiso calc R 1 1 . .
    C C4A 0.8298(5) 0.1837(4) 0.35280(16) 0.0276(7) Uani d . 1 1 . .
    C C5A 0.6879(5) 0.2915(4) 0.45125(16) 0.0302(7) Uani d . 1 1 . .
    H H5AA 0.7997 0.3675 0.4595 0.036 Uiso calc R 1 1 . .
    C C6A 0.5383(5) 0.2906(4) 0.49154(16) 0.0303(7) Uani d . 1 1 . .
    H H6AA 0.5461 0.3641 0.5276 0.036 Uiso calc R 1 1 . .
    C C7A 0.3736(5) 0.1788(5) 0.47835(17) 0.0328(7) Uani d . 1 1 . .
    C C8A 0.3637(5) 0.0620(4) 0.43035(17) 0.0309(7) Uani d . 1 1 . .
    H H8AA 0.2523 -0.0154 0.4235 0.037 Uiso calc R 1 1 . .
    C C9A 0.5227(5) 0.0570(4) 0.39031(16) 0.0285(7) Uani d . 1 1 . .
    C C10A 0.6789(5) 0.1820(4) 0.39786(16) 0.0285(7) Uani d . 1 1 . .
    C C11A 1.1413(5) 0.2939(5) 0.31546(17) 0.0301(7) Uani d . 1 1 . .
    H H11A 1.1048 0.2980 0.2706 0.036 Uiso calc R 1 1 . .
    H H11B 1.1863 0.1799 0.3234 0.036 Uiso calc R 1 1 . .
    C C12A 1.3017(5) 0.4336(5) 0.33146(17) 0.0326(7) Uani d . 1 1 . .
    H H12A 1.3421 0.4263 0.3758 0.039 Uiso calc R 1 1 . .
    H H12B 1.4137 0.4173 0.3053 0.039 Uiso calc R 1 1 . .
    C C13A 1.0730(5) 0.6282(5) 0.36040(18) 0.0321(7) Uani d . 1 1 . .
    H H13A 1.0295 0.7433 0.3537 0.038 Uiso calc R 1 1 . .
    H H13B 1.1139 0.6219 0.4048 0.038 Uiso calc R 1 1 . .
    C C14A 0.9098(5) 0.4920(4) 0.34551(17) 0.0300(7) Uani d . 1 1 . .
    H H14A 0.8018 0.5088 0.3734 0.036 Uiso calc R 1 1 . .
    H H14B 0.8641 0.5029 0.3019 0.036 Uiso calc R 1 1 . .
    Cl Cl1B -0.32087(13) 0.18514(12) -0.02405(4) 0.0397(2) Uani d . 1 1 . .
    N N1B 0.0489(4) -0.0420(4) 0.15733(15) 0.0335(6) Uani d . 1 1 . .
    N N2B 0.5041(4) 0.3518(4) 0.14536(14) 0.0279(6) Uani d . 1 1 . .
    N N3B 0.7621(4) 0.6426(4) 0.17856(15) 0.0334(7) Uani d . 1 1 . .
    H H3BN 0.870(6) 0.730(5) 0.1712(18) 0.024(10) Uiso d . 1 1 . .
    C C2B 0.2060(6) -0.0387(5) 0.19218(17) 0.0335(8) Uani d . 1 1 . .
    H H2BA 0.2141 -0.1278 0.2212 0.040 Uiso calc R 1 1 . .
    C C3B 0.3630(5) 0.0859(5) 0.19001(17) 0.0307(7) Uani d . 1 1 . .
    H H3BA 0.4700 0.0811 0.2178 0.037 Uiso calc R 1 1 . .
    C C4B 0.3616(5) 0.2153(4) 0.14743(16) 0.0267(7) Uani d . 1 1 . .
    C C5B 0.2016(5) 0.3037(4) 0.04913(16) 0.0289(7) Uani d . 1 1 . .
    H H5BA 0.3105 0.3800 0.0403 0.035 Uiso calc R 1 1 . .
    C C6B 0.0448(5) 0.2931(4) 0.00929(16) 0.0293(7) Uani d . 1 1 . .
    H H6BA 0.0455 0.3597 -0.0272 0.035 Uiso calc R 1 1 . .
    C C7B -0.1172(5) 0.1822(5) 0.02324(17) 0.0325(7) Uani d . 1 1 . .
    C C8B -0.1169(5) 0.0742(4) 0.07227(17) 0.0315(7) Uani d . 1 1 . .
    H H8BA -0.2261 -0.0029 0.0799 0.038 Uiso calc R 1 1 . .
    C C9B 0.0492(5) 0.0790(4) 0.11170(17) 0.0286(7) Uani d . 1 1 . .
    C C10B 0.2044(5) 0.2034(4) 0.10308(16) 0.0281(7) Uani d . 1 1 . .
    C C11B 0.6787(5) 0.3355(5) 0.18261(16) 0.0293(7) Uani d . 1 1 . .
    H H11C 0.7254 0.2218 0.1742 0.035 Uiso calc R 1 1 . .
    H H11D 0.6506 0.3445 0.2276 0.035 Uiso calc R 1 1 . .
    C C12B 0.8319(5) 0.4759(5) 0.16633(17) 0.0313(7) Uani d . 1 1 . .
    H H12C 0.9498 0.4652 0.1917 0.038 Uiso calc R 1 1 . .
    H H12D 0.8635 0.4645 0.1217 0.038 Uiso calc R 1 1 . .
    C C13B 0.5927(5) 0.6607(5) 0.13965(18) 0.0320(7) Uani d . 1 1 . .
    H H13C 0.6250 0.6497 0.0951 0.038 Uiso calc R 1 1 . .
    H H13D 0.5483 0.7759 0.1469 0.038 Uiso calc R 1 1 . .
    C C14B 0.4344(5) 0.5242(4) 0.15480(17) 0.0297(7) Uani d . 1 1 . .
    H H14C 0.3963 0.5394 0.1987 0.036 Uiso calc R 1 1 . .
    H H14D 0.3208 0.5349 0.1273 0.036 Uiso calc R 1 1 . .
loop_
    _atom_site_aniso_label
    _atom_site_aniso_U_11
    _atom_site_aniso_U_22
    _atom_site_aniso_U_33
    _atom_site_aniso_U_12
    _atom_site_aniso_U_13
    _atom_site_aniso_U_23
    Cl1A 0.0319(5) 0.0398(5) 0.0473(5) 0.0056(4) 0.0108(4) 0.0045(4)
    N1A 0.0303(15) 0.0247(14) 0.0404(15) 0.0006(12) -0.0019(12) 0.0017(11)
    N2A 0.0248(14) 0.0273(15) 0.0352(14) 0.0050(12) 0.0037(11) 0.0018(11)
    N3A 0.0282(15) 0.0297(16) 0.0448(17) -0.0010(12) 0.0058(12) 0.0033(12)
    C2A 0.0365(19) 0.0235(16) 0.0376(18) 0.0060(14) -0.0009(14) -0.0025(13)
    C3A 0.0276(17) 0.0276(17) 0.0385(18) 0.0066(14) 0.0045(13) 0.0017(13)
    C4A 0.0231(16) 0.0255(16) 0.0345(17) 0.0038(13) -0.0008(12) 0.0046(12)
    C5A 0.0276(17) 0.0252(16) 0.0380(17) 0.0027(13) -0.0003(13) 0.0040(13)
    C6A 0.0339(18) 0.0240(15) 0.0338(16) 0.0064(13) 0.0031(13) 0.0017(12)
    C7A 0.0319(18) 0.0311(18) 0.0368(17) 0.0080(14) 0.0061(14) 0.0054(13)
    C8A 0.0250(16) 0.0244(16) 0.0431(18) 0.0010(12) 0.0003(13) 0.0054(13)
    C9A 0.0291(17) 0.0210(15) 0.0351(17) 0.0012(13) -0.0034(13) 0.0026(12)
    C10A 0.0266(17) 0.0266(17) 0.0332(16) 0.0064(14) 0.0019(13) 0.0027(13)
    C11A 0.0207(15) 0.0298(17) 0.0403(18) 0.0038(13) 0.0045(13) 0.0031(13)
    C12A 0.0284(18) 0.0316(18) 0.0383(17) 0.0045(14) 0.0021(14) 0.0039(14)
    C13A 0.0276(17) 0.0252(17) 0.0430(18) 0.0004(13) 0.0022(14) -0.0005(13)
    C14A 0.0255(16) 0.0256(16) 0.0391(17) 0.0024(13) 0.0025(13) 0.0022(13)
    Cl1B 0.0304(5) 0.0384(5) 0.0496(5) 0.0016(4) -0.0044(3) -0.0019(4)
    N1B 0.0287(15) 0.0258(14) 0.0453(17) -0.0038(11) 0.0085(12) 0.0034(12)
    N2B 0.0228(13) 0.0243(14) 0.0368(15) 0.0037(11) 0.0031(11) 0.0004(11)
    N3B 0.0272(15) 0.0296(15) 0.0425(16) -0.0039(12) 0.0043(12) 0.0014(12)
    C2B 0.038(2) 0.0230(16) 0.0394(19) 0.0018(15) 0.0087(15) 0.0044(13)
    C3B 0.0264(17) 0.0277(16) 0.0384(18) 0.0025(14) 0.0043(13) 0.0038(13)
    C4B 0.0220(15) 0.0225(16) 0.0356(17) 0.0012(13) 0.0063(13) -0.0004(12)
    C5B 0.0251(16) 0.0205(14) 0.0407(17) -0.0001(12) 0.0057(13) -0.0011(12)
    C6B 0.0305(17) 0.0232(15) 0.0339(16) 0.0015(13) 0.0037(13) -0.0017(12)
    C7B 0.0286(17) 0.0282(17) 0.0404(18) 0.0026(14) 0.0018(14) -0.0026(14)
    C8B 0.0243(16) 0.0245(16) 0.0454(18) -0.0009(12) 0.0070(13) -0.0027(13)
    C9B 0.0258(16) 0.0198(15) 0.0400(18) -0.0004(13) 0.0072(13) -0.0006(13)
    C10B 0.0244(16) 0.0226(16) 0.0373(17) 0.0019(13) 0.0057(13) -0.0008(12)
    C11B 0.0214(16) 0.0291(17) 0.0377(17) 0.0041(13) 0.0023(13) 0.0022(13)
    C12B 0.0224(16) 0.0304(17) 0.0411(18) 0.0015(13) 0.0053(13) 0.0036(14)
    C13B 0.0277(17) 0.0248(16) 0.0431(18) -0.0018(13) 0.0041(14) 0.0036(13)
    C14B 0.0263(16) 0.0221(16) 0.0406(18) 0.0023(13) 0.0028(13) 0.0002(13)
_geom_special_details
;
All e.s.d.'s (except the e.s.d. in the dihedral angle between two l.s. planes)
are estimated using the full covariance matrix. The cell e.s.d.'s are taken
into account individually in the estimation of e.s.d.'s in distances, angles
and torsion angles; correlations between e.s.d.'s in cell parameters are only
used when they are defined by crystal symmetry. An approximate (isotropic)
treatment of cell e.s.d.'s is used for estimating e.s.d.'s involving l.s.
planes.
;
loop_
    _geom_bond_atom_site_label_1
    _geom_bond_atom_site_label_2
    _geom_bond_site_symmetry_2
    _geom_bond_distance
    _geom_bond_publ_flag
    Cl1A C7A . 1.740(4) ?
    N1A C2A . 1.321(5) ?
    N1A C9A . 1.376(5) ?
    N2A C4A . 1.392(4) ?
    N2A C11A . 1.477(4) ?
    N2A C14A . 1.477(4) ?
    N3A C13A . 1.460(5) ?
    N3A C12A . 1.466(5) ?
    N3A H3AN . 0.92(4) ?
    C2A C3A . 1.402(5) ?
    C2A H2AA . 0.9500 ?
    C3A C4A . 1.385(5) ?
    C3A H3AA . 0.9500 ?
    C4A C10A . 1.447(5) ?
    C5A C6A . 1.372(5) ?
    C5A C10A . 1.410(5) ?
    C5A H5AA . 0.9500 ?
    C6A C7A . 1.402(5) ?
    C6A H6AA . 0.9500 ?
    C7A C8A . 1.356(5) ?
    C8A C9A . 1.424(5) ?
    C8A H8AA . 0.9500 ?
    C9A C10A . 1.404(4) ?
    C11A C12A . 1.523(5) ?
    C11A H11A . 0.9900 ?
    C11A H11B . 0.9900 ?
    C12A H12A . 0.9900 ?
    C12A H12B . 0.9900 ?
    C13A C14A . 1.514(5) ?
    C13A H13A . 0.9900 ?
    C13A H13B . 0.9900 ?
    C14A H14A . 0.9900 ?
    C14A H14B . 0.9900 ?
    Cl1B C7B . 1.733(4) ?
    N1B C2B . 1.314(5) ?
    N1B C9B . 1.378(5) ?
    N2B C4B . 1.396(4) ?
    N2B C11B . 1.462(4) ?
    N2B C14B . 1.488(4) ?
    N3B C13B . 1.454(5) ?
    N3B C12B . 1.455(5) ?
    N3B H3BN . 0.99(4) ?
    C2B C3B . 1.405(5) ?
    C2B H2BA . 0.9500 ?
    C3B C4B . 1.380(5) ?
    C3B H3BA . 0.9500 ?
    C4B C10B . 1.433(5) ?
    C5B C6B . 1.371(5) ?
    C5B C10B . 1.414(5) ?
    C5B H5BA . 0.9500 ?
    C6B C7B . 1.408(5) ?
    C6B H6BA . 0.9500 ?
    C7B C8B . 1.364(5) ?
    C8B C9B . 1.419(5) ?
    C8B H8BA . 0.9500 ?
    C9B C10B . 1.411(4) ?
    C11B C12B . 1.518(4) ?
    C11B H11C . 0.9900 ?
    C11B H11D . 0.9900 ?
    C12B H12C . 0.9900 ?
    C12B H12D . 0.9900 ?
    C13B C14B . 1.515(4) ?
    C13B H13C . 0.9900 ?
    C13B H13D . 0.9900 ?
    C14B H14C . 0.9900 ?
    C14B H14D . 0.9900 ?
loop_
    _geom_angle_atom_site_label_1
    _geom_angle_atom_site_label_2
    _geom_angle_atom_site_label_3
    _geom_angle_site_symmetry_1
    _geom_angle_site_symmetry_3
    _geom_angle
    _geom_angle_publ_flag
    C2A N1A C9A . . 115.7(3) ?
    C4A N2A C11A . . 115.9(3) ?
    C4A N2A C14A . . 116.3(3) ?
    C11A N2A C14A . . 110.7(3) ?
    C13A N3A C12A . . 109.6(3) ?
    C13A N3A H3AN . . 113(3) ?
    C12A N3A H3AN . . 111(3) ?
    N1A C2A C3A . . 125.0(3) ?
    N1A C2A H2AA . . 117.5 ?
    C3A C2A H2AA . . 117.5 ?
    C4A C3A C2A . . 120.3(3) ?
    C4A C3A H3AA . . 119.8 ?
    C2A C3A H3AA . . 119.8 ?
    C3A C4A N2A . . 124.3(3) ?
    C3A C4A C10A . . 116.1(3) ?
    N2A C4A C10A . . 119.6(3) ?
    C6A C5A C10A . . 121.3(3) ?
    C6A C5A H5AA . . 119.3 ?
    C10A C5A H5AA . . 119.3 ?
    C5A C6A C7A . . 118.6(3) ?
    C5A C6A H6AA . . 120.7 ?
    C7A C6A H6AA . . 120.7 ?
    C8A C7A C6A . . 122.2(3) ?
    C8A C7A Cl1A . . 120.0(3) ?
    C6A C7A Cl1A . . 117.8(3) ?
    C7A C8A C9A . . 119.1(3) ?
    C7A C8A H8AA . . 120.5 ?
    C9A C8A H8AA . . 120.5 ?
    N1A C9A C10A . . 124.0(3) ?
    N1A C9A C8A . . 116.5(3) ?
    C10A C9A C8A . . 119.5(3) ?
    C9A C10A C5A . . 118.5(3) ?
    C9A C10A C4A . . 118.2(3) ?
    C5A C10A C4A . . 123.1(3) ?
    N2A C11A C12A . . 109.8(3) ?
    N2A C11A H11A . . 109.7 ?
    C12A C11A H11A . . 109.7 ?
    N2A C11A H11B . . 109.7 ?
    C12A C11A H11B . . 109.7 ?
    H11A C11A H11B . . 108.2 ?
    N3A C12A C11A . . 109.7(3) ?
    N3A C12A H12A . . 109.7 ?
    C11A C12A H12A . . 109.7 ?
    N3A C12A H12B . . 109.7 ?
    C11A C12A H12B . . 109.7 ?
    H12A C12A H12B . . 108.2 ?
    N3A C13A C14A . . 109.9(3) ?
    N3A C13A H13A . . 109.7 ?
    C14A C13A H13A . . 109.7 ?
    N3A C13A H13B . . 109.7 ?
    C14A C13A H13B . . 109.7 ?
    H13A C13A H13B . . 108.2 ?
    N2A C14A C13A . . 110.5(3) ?
    N2A C14A H14A . . 109.6 ?
    C13A C14A H14A . . 109.6 ?
    N2A C14A H14B . . 109.6 ?
    C13A C14A H14B . . 109.6 ?
    H14A C14A H14B . . 108.1 ?
    C2B N1B C9B . . 115.9(3) ?
    C4B N2B C11B . . 116.3(3) ?
    C4B N2B C14B . . 114.5(3) ?
    C11B N2B C14B . . 111.2(3) ?
    C13B N3B C12B . . 109.8(3) ?
    C13B N3B H3BN . . 114(2) ?
    C12B N3B H3BN . . 107(2) ?
    N1B C2B C3B . . 125.3(3) ?
    N1B C2B H2BA . . 117.4 ?
    C3B C2B H2BA . . 117.4 ?
    C4B C3B C2B . . 119.8(3) ?
    C4B C3B H3BA . . 120.1 ?
    C2B C3B H3BA . . 120.1 ?
    C3B C4B N2B . . 123.6(3) ?
    C3B C4B C10B . . 116.5(3) ?
    N2B C4B C10B . . 119.9(3) ?
    C6B C5B C10B . . 121.2(3) ?
    C6B C5B H5BA . . 119.4 ?
    C10B C5B H5BA . . 119.4 ?
    C5B C6B C7B . . 119.1(3) ?
    C5B C6B H6BA . . 120.5 ?
    C7B C6B H6BA . . 120.5 ?
    C8B C7B C6B . . 121.9(3) ?
    C8B C7B Cl1B . . 120.1(3) ?
    C6B C7B Cl1B . . 118.1(3) ?
    C7B C8B C9B . . 118.9(3) ?
    C7B C8B H8BA . . 120.5 ?
    C9B C8B H8BA . . 120.5 ?
    N1B C9B C10B . . 123.1(3) ?
    N1B C9B C8B . . 116.8(3) ?
    C10B C9B C8B . . 120.1(3) ?
    C9B C10B C5B . . 118.1(3) ?
    C9B C10B C4B . . 118.6(3) ?
    C5B C10B C4B . . 123.2(3) ?
    N2B C11B C12B . . 109.8(3) ?
    N2B C11B H11C . . 109.7 ?
    C12B C11B H11C . . 109.7 ?
    N2B C11B H11D . . 109.7 ?
    C12B C11B H11D . . 109.7 ?
    H11C C11B H11D . . 108.2 ?
    N3B C12B C11B . . 109.4(3) ?
    N3B C12B H12C . . 109.8 ?
    C11B C12B H12C . . 109.8 ?
    N3B C12B H12D . . 109.8 ?
    C11B C12B H12D . . 109.8 ?
    H12C C12B H12D . . 108.2 ?
    N3B C13B C14B . . 110.1(3) ?
    N3B C13B H13C . . 109.6 ?
    C14B C13B H13C . . 109.6 ?
    N3B C13B H13D . . 109.6 ?
    C14B C13B H13D . . 109.6 ?
    H13C C13B H13D . . 108.1 ?
    N2B C14B C13B . . 109.3(3) ?
    N2B C14B H14C . . 109.8 ?
    C13B C14B H14C . . 109.8 ?
    N2B C14B H14D . . 109.8 ?
    C13B C14B H14D . . 109.8 ?
    H14C C14B H14D . . 108.3 ?
loop_
    _geom_torsion_atom_site_label_1
    _geom_torsion_atom_site_label_2
    _geom_torsion_atom_site_label_3
    _geom_torsion_atom_site_label_4
    _geom_torsion_site_symmetry_1
    _geom_torsion_site_symmetry_2
    _geom_torsion_site_symmetry_3
    _geom_torsion_site_symmetry_4
    _geom_torsion
    _geom_torsion_publ_flag
    C9A N1A C2A C3A . . . . -6.3(5) ?
    N1A C2A C3A C4A . . . . 2.9(5) ?
    C2A C3A C4A N2A . . . . -175.4(3) ?
    C2A C3A C4A C10A . . . . 5.0(5) ?
    C11A N2A C4A C3A . . . . -11.6(4) ?
    C14A N2A C4A C3A . . . . 121.2(4) ?
    C11A N2A C4A C10A . . . . 167.9(3) ?
    C14A N2A C4A C10A . . . . -59.3(4) ?
    C10A C5A C6A C7A . . . . -0.6(5) ?
    C5A C6A C7A C8A . . . . 5.8(5) ?
    C5A C6A C7A Cl1A . . . . -174.4(3) ?
    C6A C7A C8A C9A . . . . -2.7(5) ?
    Cl1A C7A C8A C9A . . . . 177.4(3) ?
    C2A N1A C9A C10A . . . . 1.6(5) ?
    C2A N1A C9A C8A . . . . -178.2(3) ?
    C7A C8A C9A N1A . . . . 174.3(3) ?
    C7A C8A C9A C10A . . . . -5.5(5) ?
    N1A C9A C10A C5A . . . . -169.5(3) ?
    C8A C9A C10A C5A . . . . 10.4(5) ?
    N1A C9A C10A C4A . . . . 6.0(5) ?
    C8A C9A C10A C4A . . . . -174.1(3) ?
    C6A C5A C10A C9A . . . . -7.4(5) ?
    C6A C5A C10A C4A . . . . 177.4(3) ?
    C3A C4A C10A C9A . . . . -9.0(5) ?
    N2A C4A C10A C9A . . . . 171.4(3) ?
    C3A C4A C10A C5A . . . . 166.3(3) ?
    N2A C4A C10A C5A . . . . -13.3(5) ?
    C4A N2A C11A C12A . . . . -168.4(3) ?
    C14A N2A C11A C12A . . . . 56.3(4) ?
    C13A N3A C12A C11A . . . . 61.2(4) ?
    N2A C11A C12A N3A . . . . -58.8(4) ?
    C12A N3A C13A C14A . . . . -60.7(4) ?
    C4A N2A C14A C13A . . . . 168.8(3) ?
    C11A N2A C14A C13A . . . . -56.1(4) ?
    N3A C13A C14A N2A . . . . 58.1(4) ?
    C9B N1B C2B C3B . . . . 6.0(5) ?
    N1B C2B C3B C4B . . . . -2.0(5) ?
    C2B C3B C4B N2B . . . . 174.7(3) ?
    C2B C3B C4B C10B . . . . -6.2(5) ?
    C11B N2B C4B C3B . . . . 11.9(4) ?
    C14B N2B C4B C3B . . . . -120.0(4) ?
    C11B N2B C4B C10B . . . . -167.1(3) ?
    C14B N2B C4B C10B . . . . 60.9(4) ?
    C10B C5B C6B C7B . . . . 1.1(5) ?
    C5B C6B C7B C8B . . . . -5.7(5) ?
    C5B C6B C7B Cl1B . . . . 174.4(3) ?
    C6B C7B C8B C9B . . . . 2.5(5) ?
    Cl1B C7B C8B C9B . . . . -177.6(3) ?
    C2B N1B C9B C10B . . . . -1.8(5) ?
    C2B N1B C9B C8B . . . . 178.1(3) ?
    C7B C8B C9B N1B . . . . -174.7(3) ?
    C7B C8B C9B C10B . . . . 5.2(5) ?
    N1B C9B C10B C5B . . . . 170.4(3) ?
    C8B C9B C10B C5B . . . . -9.4(5) ?
    N1B C9B C10B C4B . . . . -6.2(5) ?
    C8B C9B C10B C4B . . . . 174.0(3) ?
    C6B C5B C10B C9B . . . . 6.3(5) ?
    C6B C5B C10B C4B . . . . -177.3(3) ?
    C3B C4B C10B C9B . . . . 9.8(5) ?
    N2B C4B C10B C9B . . . . -171.0(3) ?
    C3B C4B C10B C5B . . . . -166.6(3) ?
    N2B C4B C10B C5B . . . . 12.6(5) ?
    C4B N2B C11B C12B . . . . 169.6(3) ?
    C14B N2B C11B C12B . . . . -56.9(4) ?
    C13B N3B C12B C11B . . . . -61.4(4) ?
    N2B C11B C12B N3B . . . . 59.1(4) ?
    C12B N3B C13B C14B . . . . 61.3(4) ?
    C4B N2B C14B C13B . . . . -169.5(3) ?
    C11B N2B C14B C13B . . . . 56.1(4) ?
    N3B C13B C14B N2B . . . . -57.8(4) ?
loop_
    _geom_hbond_atom_site_label_D
    _geom_hbond_atom_site_label_H
    _geom_hbond_atom_site_label_A
    _geom_hbond_site_symmetry_A
    _geom_hbond_distance_DH
    _geom_hbond_distance_HA
    _geom_hbond_distance_DA
    _geom_hbond_angle_DHA
    N3A H3AN N1A 1_665 0.92(4) 2.18(4) 3.083(4) 166(4)
    N3B H3BN N1B 1_665 0.99(4) 2.12(4) 3.088(4) 166(4)
data_global
_journal_date_recd_electronic     2012-02-29
_journal_date_accepted     2012-04-04
_journal_name_full     'Acta Crystallographica, Section E'
_journal_year     2012
_journal_volume     68
_journal_issue      5
_journal_page_first     o1497
_journal_page_last     o1497
_journal_paper_category     QO
_journal_paper_doi     10.1107/S1600536812014912
_journal_coeditor_code     BT5836
_publ_contact_author_name     'Amol A. Kulkarni'
_publ_contact_author_address
;
College of Pharmacy
Howard University
2300 4th Street, NW
Washington, DC 2059
USA
;
_publ_contact_author_email     'amol.kulkarni@howard.edu'
_publ_contact_author_fax     '202-806-5442'
_publ_contact_author_phone     '202-806-4493'
_publ_section_title
;
7-Chloro-4-(piperazin-1-yl)quinoline
;
loop_
    _publ_author_name
    _publ_author_footnote
    _publ_author_address
    'Kulkarni, Amol A.' ?
;
College of Pharmacy
Howard University
2300 4th Street, NW
Washington, DC 2059
USA
;
    'King, Christopher L.' .
;
Department of Chemistry
Howard University
525 College Street, NW
Washington, DC 2059
USA
;
    'Fortunak, Joseph M. D.' .
;
Department of Chemistry
Howard University
525 College Street, NW
Washington, DC 2059
USA
;
    'Butcher, Ray J.' .
;
Department of Chemistry
Howard University
525 College Street, NW
Washington, DC 2059
USA
;
