# Supplementary material for: 7-Chloro-4-(piperazin-1-yl)quinoline
Source: Acta Crystallogr Sect E Struct Rep Online. 2012 Apr 21;68(Pt 5):o1497. doi: 10.1107/S1600536812014912 (PMC3344606; doi:10.1107/S1600536812014912)
Supplement: Supplementary file 2 [file e-68-o1497-Isup2.hkl]

# 
# h,k,l, Fc-squared, Fo-squared, sigma(Fo-squared) and status flag 
# 
data_I
_shelx_title '    amol-2a_twin1_hklf4 in P-1' 
_shelx_refln_list_code          4 
_shelx_F_calc_maximum      160.66 
_exptl_crystal_F_000       520.00 
_reflns_d_resolution_high  0.7949 
 
loop_ 
 _symmetry_equiv_pos_as_xyz 
 'x, y, z' 
 '-x, -y, -z' 
 
_cell_length_a     7.0048 
_cell_length_b     7.8297 
_cell_length_c    21.4256 
_cell_angle_alpha  91.371 
_cell_angle_beta   91.292 
_cell_angle_gamma  95.210 
 
_shelx_F_squared_multiplier     1.000 
 
loop_ 
 _refln_index_h 
 _refln_index_k 
 _refln_index_l 
 _refln_F_squared_calc 
 _refln_F_squared_meas 
 _refln_F_squared_sigma 
 _refln_observed_status 
   0   0  -2      730.87      643.45      6.04 o 
   0   0  -3        0.64       29.35      1.92 o 
   0   0  -4     2896.68     2643.17     17.29 o 
   0   0  -5        0.16        3.80      1.97 o 
   0   0  -6    25811.29    24285.35     51.65 o 
   0   0   7        6.01       10.23      2.33 o 
   0   0   8      205.56      184.95      5.75 o 
   0   0   9        4.48        7.97      2.88 o 
   0   0  10      217.31      214.44      7.21 o 
   0   0  11        3.64        4.50      4.30 o 
   0   0  12      115.32      136.96      6.90 o 
   0   0  13        6.35        5.80      6.25 o 
   0   0  14      354.41      330.37     11.02 o 
   0   0  15        0.15       -0.23     32.57 o 
   0   0  16      287.02      287.65     21.78 o 
   0   0  17        0.94       -0.67      2.74 o 
   0   0  18      413.78      459.29      7.90 o 
   0   0  19        0.16        2.02      3.18 o 
   0   0  20        4.42        3.94      2.70 o 
   0   0  21        5.03        5.54      2.72 o 
   0   0  22       81.53      100.52      6.41 o 
   0   0  23        0.20       21.32      4.62 o 
   0   0  24      602.94      792.94     13.34 o 
   0   0  25        1.07       -2.99      4.94 o 
   0   0  26        3.17        2.06      1.97 o 
   0  -1  26       25.13       28.52      2.59 o 
   0  -1  25        7.69       10.01      2.33 o 
   0  -1  24      119.14      135.96      3.92 o 
   0  -1  23      175.38      190.27      7.61 o 
   0  -1  22      181.34      222.49      8.52 o 
   0  -1  21      149.91      132.11      7.30 o 
   0  -1  20       17.67       15.97      3.67 o 
   0  -1  19        8.76        5.73      3.86 o 
   0  -1  18      117.47      120.57      4.13 o 
   0  -1  17       62.10       63.55      3.10 o 
   0  -1  16        3.29        4.24      5.83 o 
   0  -1  15       97.10      101.32     15.41 o 
   0  -1  14       65.55       71.37     10.15 o 
   0  -1  13      218.70      169.10      9.70 o 
   0  -1  12      101.37       80.63      7.51 o 
   0   1 -11      295.42      241.32      6.87 o 
   0   1 -10      996.01     1007.70     11.05 o 
   0  -1   9      363.76      327.67      6.20 o 
   0   1  -8       37.03       32.62      2.60 o 
   0  -1   7      546.83      522.10      8.03 o 
   0  -1   6     1286.33     1251.11      7.75 o 
   0   1  -5      223.08      210.99      3.71 o 
   0   1  -4      776.44      827.52      6.90 o 
   0   1  -3     1055.87     1203.81      8.20 o 
   0   1  -2     1432.79     1609.14     12.22 o 
   0  -1   1      928.04     1051.33      8.78 o 
   0   1  -1     1719.92     2076.38     13.55 o 
   0   1   0      586.03      613.28      7.71 o 
   0  -1   0      942.02     1012.80      9.79 o 
   0   1   1     1867.34     2143.10     11.15 o 
   0  -1  -2     1442.37     1704.16     15.04 o 
   0  -1  -3      956.65     1208.28     14.10 o 
   0  -1  -4      658.00      734.55     12.18 o 
   0  -1  -5      272.96      265.52      8.48 o 
   0  -1  -6     1368.89     1469.10     19.88 o 
   0  -1  -7      519.33      508.84     13.01 o 
   0  -1  -8       24.69       22.72      4.93 o 
   0  -1  -9      405.49      402.43     13.36 o 
   0  -1 -10      926.17     1116.88     22.71 o 
   0  -1 -11      325.11      307.32     13.77 o 
   0   1  12      110.42       95.07      7.87 o 
   0   1  13      209.53      164.23      9.58 o 
   0   1  14       48.07       44.76     10.68 o 
   0   1  15      103.24      118.11     13.93 o 
   0   1  16        2.47       -0.56      4.29 o 
   0   1  17       61.77       61.17      4.01 o 
   0   1  18      102.95      108.88      4.63 o 
   0   1  19        6.08        8.37      3.69 o 
   0   1  20       11.12       16.29      3.67 o 
   0   1  21      167.94      188.89      5.71 o 
   0   1  22      163.18      221.72      5.93 o 
   0   1  23      162.51      215.88      8.48 o 
   0   1  24       96.03      132.08      6.56 o 
   0   1  25        4.91       11.85      4.64 o 
   0   1  26       24.97       36.90      1.87 o 
   0  -2  25        0.47        0.07      2.55 o 
   0  -2  24       22.07       27.16      2.27 o 
   0  -2  23        5.00        8.59      2.45 o 
   0  -2  22       25.32       25.34      2.13 o 
   0  -2  21        0.74        0.68      2.89 o 
   0  -2  20        9.92       11.16      3.11 o 
   0  -2  19        3.27        1.48      3.03 o 
   0  -2  19        3.78       15.38      7.94 o 
   0  -2  18      101.63       94.00      3.93 o 
   0  -2  18      183.70      163.75      8.51 o 
   0  -2  17        3.47        0.49      4.14 o 
   0  -2  17        6.99       19.91      5.89 o 
   0  -2  16       79.58       68.22      4.29 o 
   0  -2  16      157.75      146.69      6.27 o 
   0  -2  15      145.19      118.59     15.62 o 
   0  -2  14       22.51       23.53     12.42 o 
   0  -2  13       22.96       10.84     11.12 o 
   0  -2  12      151.55      155.24     13.48 o 
   0  -2  11       29.78       13.99      8.42 o 
   0  -2  10        2.69        6.67      8.71 o 
   0   2  -9      886.04      832.79     13.03 o 
   0   2  -8      962.02     1020.62     11.23 o 
   0   2  -8     1525.05     1527.86     20.02 o 
   0  -2   7     1377.04     1383.14     13.86 o 
   0   2  -7     2162.27     2092.24     22.29 o 
   0  -2   6      187.28      181.58      5.58 o 
   0   2  -6      328.68      294.96      8.76 o 
   0  -2   5      125.83      110.45      5.80 o 
   0   2  -5      363.59      323.37      7.05 o 
   0  -2   4     3176.03     3216.38     27.85 o 
   0   2  -4     4240.84     4170.17     27.69 o 
   0   2  -3      326.52      311.46      8.21 o 
   0  -2   2     4427.62     4642.06     25.75 o 
   0   2  -2     7928.13     9105.19     40.46 o 
   0  -2   1       42.92       55.29      4.10 o 
   0   2  -1       86.44      123.04      6.07 o 
   0  -2   0      788.29      763.69     12.70 o 
   0   2   0     1267.15     1478.53     18.11 o 
   0  -2  -1       71.65       88.16      5.19 o 
   0   2   1       97.72      125.21      6.74 o 
   0  -2  -2     5762.52     5661.80     37.24 o 
   0   2   2     8452.13     8672.86     46.97 o 
   0  -2  -3      296.98      289.84      9.64 o 
   0  -2  -4     1752.87     1738.87     23.25 o 
   0  -2  -5      391.40      335.71     11.13 o 
   0  -2  -6      232.77      220.16      9.75 o 
   0  -2  -7     1292.64     1260.51     23.39 o 
   0  -2  -8      926.86      954.53     21.67 o 
   0  -2  -9      625.19      594.81     18.22 o 
   0  -2 -10       31.42       36.78      6.73 o 
   0  -2 -11        2.12        1.85      6.81 o 
   0  -2 -12      139.66      147.75     11.24 o 
   0  -2 -13       30.34       21.41     10.37 o 
   0  -2 -14       47.54       44.20     12.10 o 
   0   2  15       85.24       84.80      5.77 o 
   0   2  16      128.69      133.13      6.28 o 
   0   2  17        5.79        4.45      3.14 o 
   0   2  18      135.11      141.89      4.82 o 
   0   2  19        0.84       -2.78      2.85 o 
   0   2  20       14.99       15.91      2.74 o 
   0   2  21        0.01       -0.06      2.48 o 
   0   2  22        2.92        1.64      2.27 o 
   0   2  23        3.10        5.96      2.10 o 
   0   2  24       80.23      110.19      5.40 o 
   0   2  25       11.90       15.79      3.21 o 
   0   2  26       48.95       64.58      3.25 o 
   0  -3  24       28.85       29.38      3.07 o 
   0  -3  23       76.18       85.81      2.84 o 
   0  -3  22      356.25      407.46      5.87 o 
   0  -3  21        1.49        2.43      2.32 o 
   0  -3  20       35.07       35.97      2.59 o 
   0  -3  19       37.04       30.50      2.22 o 
   0  -3  18       86.61       71.86      2.74 o 
   0  -3  17        0.08        2.04      2.35 o 
   0  -3  16      782.81      708.97      8.28 o 
   0  -3  15        5.60        6.21      2.46 o 
   0  -3  14       54.74       42.34      4.14 o 
   0  -3  13       11.00       13.52     14.91 o 
   0  -3  12        8.75        6.37     12.27 o 
   0  -3  11       89.80       65.47     11.88 o 
   0  -3  10       29.65       32.08      9.50 o 
   0  -3   9       67.68       83.65     10.20 o 
   0  -3   8      510.90      564.03     11.40 o 
   0  -3   7       57.40       70.28      3.98 o 
   0  -3   6       11.45       11.41      3.49 o 
   0   3  -5      635.21      650.72     10.38 o 
   0   3  -4     1036.19     1019.93     13.05 o 
   0   3  -3        3.51        7.65      4.40 o 
   0   3  -2      874.99      892.37     11.24 o 
   0  -3   1      130.02      142.71      5.06 o 
   0   3   0        3.93        6.61      2.96 o 
   0  -3  -1      223.68      235.47      6.98 o 
   0  -3  -2     1763.90     1735.89     26.04 o 
   0  -3  -3      249.84      230.50     10.43 o 
   0  -3  -4      248.83      211.33     10.39 o 
   0  -3  -5      411.31      394.96     14.38 o 
   0  -3  -6       17.90       16.70      5.60 o 
   0  -3  -7      124.94      141.67     10.12 o 
   0  -3  -8      450.84      496.09     18.50 o 
   0  -3  -9        1.38       -1.21      7.10 o 
   0  -3 -10        0.57       -0.64      8.17 o 
   0  -3 -11      109.56      111.12     10.80 o 
   0  -3 -12       10.29       -5.22     10.71 o 
   0  -3 -13        7.26       18.21     13.57 o 
   0   3  14      246.84      243.74      7.73 o 
   0   3  15        0.90        1.78      5.85 o 
   0   3  16      522.30      570.68     13.35 o 
   0   3  17        8.69       15.35      5.26 o 
   0   3  18       14.89        8.81      3.05 o 
   0   3  19       46.43       44.08      3.27 o 
   0   3  20      169.53      182.80      5.26 o 
   0   3  21       23.52       26.67      2.69 o 
   0   3  22      210.00      253.77      5.45 o 
   0   3  23       99.20      117.90      3.61 o 
   0   3  24        5.29        8.73      3.32 o 
   0   3  25        7.95        7.47      3.04 o 
   0  -4  23        0.06        2.00      2.53 o 
   0  -4  22       11.87       12.46      2.63 o 
   0  -4  21        9.44       11.60      2.92 o 
   0  -4  20       55.62       45.33      2.81 o 
   0  -4  19       83.35       71.08      3.46 o 
   0  -4  18       21.67       13.83      2.58 o 
   0  -4  17      100.41       77.34      3.71 o 
   0  -4  16       14.15       11.77      2.51 o 
   0  -4  15       11.61        6.79      2.61 o 
   0  -4  14       27.62       19.22      2.66 o 
   0  -4  13       90.05       68.12      2.86 o 
   0  -4  12        6.33       10.68      3.26 o 
   0  -4  11      424.94      369.35     21.47 o 
   0  -4  10        4.71        9.58     15.22 o 
   0  -4   9       43.29       33.85     12.91 o 
   0  -4   8        2.77       -0.42     12.81 o 
   0  -4   7      603.11      603.45     14.29 o 
   0  -4   6        0.40        2.22      6.73 o 
   0  -4   5     1266.96     1326.07     17.91 o 
   0   4  -4       32.82       36.05      5.51 o 
   0   4  -3       75.34       66.20      5.17 o 
   0  -4   2       14.89       11.31      4.21 o 
   0  -4   1        0.26        4.01      4.67 o 
   0  -4   0        0.75        4.18      4.67 o 
   0  -4  -1       16.69       21.95      7.01 o 
   0  -4  -2       66.52       80.66      7.93 o 
   0  -4  -3      533.92      503.62     17.83 o 
   0  -4  -4        8.38       18.58      7.40 o 
   0  -4  -5     1562.58     1484.98     31.86 o 
   0  -4  -6        7.03       -0.25      8.65 o 
   0  -4  -7      173.25      166.64     13.43 o 
   0  -4  -8        0.12       -3.35     10.39 o 
   0  -4  -9      166.52      143.84     12.44 o 
   0  -4 -10        3.96        4.26     12.06 o 
   0  -4 -11      354.79      332.89     19.49 o 
   0   4  12       21.97       33.11      6.14 o 
   0  -4 -13        1.06        0.81      5.90 o 
   0   4  14        1.25       -6.31      6.31 o 
   0   4  15        1.20       -0.63      5.58 o 
   0   4  16       33.71       37.83      5.29 o 
   0   4  17      151.86      150.84      7.57 o 
   0   4  18       26.88       18.81      2.91 o 
   0   4  19        4.25        3.20      2.57 o 
   0   4  20        2.88        1.95      2.40 o 
   0   4  21        4.33        7.37      2.20 o 
   0   4  22       21.42       25.80      2.17 o 
   0   4  23        0.15        3.10      3.26 o 
   0   4  24        8.13       12.55      3.04 o 
   0  -5  23       12.86       13.11      2.25 o 
   0  -5  22       46.58       47.91      3.23 o 
   0  -5  21        0.01        2.32      2.65 o 
   0  -5  20      117.65      121.66      5.48 o 
   0  -5  19      109.42      100.12      3.72 o 
   0  -5  18      158.52      134.33      4.36 o 
   0  -5  17        1.36        6.45      2.48 o 
   0  -5  16      176.66      136.36      4.64 o 
   0  -5  15        5.47        3.66      2.77 o 
   0  -5  14       67.04       48.54      3.32 o 
   0  -5  13       69.54       49.23      3.22 o 
   0  -5  12       18.32       13.30      4.25 o 
   0  -5  12       58.10       49.79      6.54 o 
   0  -5  11       21.47       27.54     24.77 o 
   0  -5  11       21.73       15.65      4.58 o 
   0  -5  10       71.74       39.91     21.78 o 
   0  -5  10       76.71       57.13      4.75 o 
   0  -5   9       15.47       24.77     21.00 o 
   0  -5   9       92.18       81.43      6.83 o 
   0  -5   8      140.82      126.71     18.53 o 
   0  -5   7       11.11       22.29     18.15 o 
   0  -5   6        3.94        6.33     10.88 o 
   0  -5   5       95.13       93.26     10.30 o 
   0  -5   4      343.67      266.27     11.73 o 
   0  -5   3       71.94       87.59     11.06 o 
   0  -5   2      223.16      239.69     15.15 o 
   0  -5   1        0.85        7.30     10.63 o 
   0  -5   0       34.08       33.02     10.70 o 
   0  -5  -1       34.13       32.74      8.01 o 
   0  -5  -2      460.36      438.98     13.42 o 
   0  -5  -3       69.67       70.45     11.93 o 
   0  -5  -4       51.51       54.63     11.49 o 
   0  -5  -5       79.79       96.74     12.02 o 
   0  -5  -6       43.69       43.57     13.26 o 
   0  -5  -7       10.83       20.74     10.28 o 
   0  -5  -8      126.27      132.52     11.65 o 
   0  -5  -9        8.18        2.87     12.80 o 
   0  -5  -9       51.76       63.39      8.18 o 
   0  -5 -10        0.43      -13.83     14.48 o 
   0   5  10       13.48       15.28      6.48 o 
   0  -5 -11       65.48       41.85     22.63 o 
   0   5  11       76.61       78.27      6.23 o 
   0  -5 -12       93.37       99.39      6.10 o 
   0  -5 -13        1.53        1.09      6.10 o 
   0   5  13       42.26       47.47      8.26 o 
   0  -5 -14      196.81      198.35      7.23 o 
   0   5  14      200.13      183.68      9.47 o 
   0   5  15      133.45      147.22      9.05 o 
   0   5  16      262.95      297.11     10.50 o 
   0   5  17       48.49       60.21      4.08 o 
   0   5  17      144.79      163.10      7.98 o 
   0   5  18      143.22      157.83      4.46 o 
   0   5  19       29.39       26.24      2.52 o 
   0   5  20       98.67      101.81      2.95 o 
   0   5  21       22.41       21.64      1.67 o 
   0   5  22       27.46       34.55      3.29 o 
   0  -6  21        6.55        5.77      2.23 o 
   0  -6  20       13.74       14.52      2.25 o 
   0  -6  19       23.68       22.97      2.89 o 
   0  -6  18      146.75      135.39      6.34 o 
   0  -6  17      116.11      128.36      4.62 o 
   0  -6  16       98.64       93.96      4.19 o 
   0  -6  15       13.21       11.46      3.40 o 
   0  -6  14       32.71       28.81      3.63 o 
   0  -6  13      100.11       86.17      4.21 o 
   0  -6  12       99.19       94.30      4.47 o 
   0  -6  11       90.96       93.06      4.46 o 
   0  -6  10       21.76       18.99      4.22 o 
   0  -6   9      375.75      347.27      7.00 o 
   0  -6   8      858.78      982.80     11.23 o 
   0  -6   7      815.00      837.58     10.16 o 
   0  -6   6      280.40      356.97      9.27 o 
   0  -6   5       48.45       49.91      5.33 o 
   0  -6   4       64.99       87.01      5.05 o 
   0  -6   3       87.81      102.10      4.85 o 
   0  -6   2      413.61      471.77      7.49 o 
   0  -6   1      213.73      321.29      8.09 o 
   0  -6   0      346.04      419.01      7.08 o 
   0  -6  -1      371.70      446.43      7.45 o 
   0  -6  -2       98.46      106.26      4.42 o 
   0  -6  -3       58.64       73.51      6.25 o 
   0  -6  -4       58.33       62.47      4.70 o 
   0  -6  -5      328.26      393.10      7.29 o 
   0  -6  -6      734.71      952.57     14.68 o 
   0  -6  -7     1033.77     1318.32     16.94 o 
   0  -6  -8      241.89      344.38     10.34 o 
   0  -6  -9       21.03       24.45      6.48 o 
   0  -6 -10      147.32      154.95      7.51 o 
   0  -6 -11      107.20      118.90      6.83 o 
   0   6  12       65.85       81.98      4.82 o 
   0   6  13       44.37       46.53      4.80 o 
   0  -6 -14       16.02       13.54      4.74 o 
   0  -6 -15       60.35       86.52      4.69 o 
   0   6  16      190.94      212.57      4.68 o 
   0   6  17      113.95      113.62      3.42 o 
   0   6  18       31.90       44.56      5.04 o 
   0   6  19        8.65       13.29      3.33 o 
   0   6  20        4.85        1.72      3.23 o 
   0  -7  19       20.18       20.50      2.54 o 
   0  -7  18       73.68       87.19      4.00 o 
   0  -7  17       90.85       94.50      4.51 o 
   0  -7  16       24.47       26.12      3.33 o 
   0  -7  15       21.05       19.27      3.56 o 
   0  -7  14        2.21        2.14      3.18 o 
   0  -7  13        3.05       -1.08      2.80 o 
   0  -7  12        3.77        3.04      2.31 o 
   0  -7  11      118.15       92.90      3.79 o 
   0  -7  10       84.68       71.51      3.64 o 
   0  -7   9       24.60       17.17      3.40 o 
   0  -7   8       45.42       29.12      4.32 o 
   0  -7   7       91.57       84.32      5.80 o 
   0  -7   6       43.62       34.22      4.89 o 
   0  -7   5      126.35       98.27      5.87 o 
   0  -7   4      676.16      609.19     12.10 o 
   0  -7   3      395.87      398.13      7.16 o 
   0  -7   2      265.27      284.14      6.20 o 
   0  -7   1      443.36      464.78      7.83 o 
   0  -7   0      720.26      708.77      9.62 o 
   0  -7  -1      245.72      250.09      6.00 o 
   0  -7  -2      504.23      500.18      8.22 o 
   0  -7  -3      457.92      475.77     11.78 o 
   0  -7  -4       98.91       88.16      5.89 o 
   0  -7  -5       62.01       62.12      5.07 o 
   0  -7  -6      117.33      121.88      6.70 o 
   0  -7  -7       32.68       37.16      4.71 o 
   0  -7  -8       24.72       22.65      4.62 o 
   0  -7  -9      113.17      124.78      6.58 o 
   0  -7 -10       76.64       91.60      5.42 o 
   0  -7 -11        6.19        6.57      4.33 o 
   0  -7 -12        2.31        6.28      4.21 o 
   0  -7 -13        3.56        4.39      4.31 o 
   0  -7 -14       14.21       16.47      4.17 o 
   0  -7 -15       38.73       43.94      4.59 o 
   0   7  16      111.80      112.26      4.31 o 
   0   7  17       44.86       49.91      2.88 o 
   0   7  18       33.00       27.27      2.09 o 
   0  -8  16       14.44       12.39      2.67 o 
   0  -8  15       18.17       13.88      2.71 o 
   0  -8  14       49.46       45.81      3.26 o 
   0  -8  13       32.37       26.20      3.03 o 
   0  -8  12       19.03       13.92      2.35 o 
   0  -8  11       38.76       31.59      2.48 o 
   0  -8  10       30.43       25.82      2.38 o 
   0  -8   9        2.56       -0.44      3.71 o 
   0  -8   8       11.61        7.50      3.53 o 
   0  -8   7       25.82       19.01      3.79 o 
   0  -8   6      127.18      118.02      6.24 o 
   0  -8   5      112.27      100.16      3.73 o 
   0  -8   4       35.01       34.58      3.10 o 
   0  -8   3       30.30       38.12      3.05 o 
   0  -8   2      735.57      731.57      9.31 o 
   0  -8   1      579.46      642.33     12.17 o 
   0  -8   0      952.08      964.60     14.91 o 
   0  -8  -1      461.90      491.23     10.96 o 
   0  -8  -2       25.88       23.92      4.00 o 
   0  -8  -3       52.62       40.43      4.04 o 
   0  -8  -4      126.31      116.13      5.92 o 
   0  -8  -5       94.26      101.54      5.61 o 
   0  -8  -6       22.23       20.47      3.74 o 
   0  -8  -7       11.23        9.09      3.63 o 
   0  -8  -8        1.57       -4.48      4.48 o 
   0   8   9       44.72       42.12      2.77 o 
   0   8  10       37.62       32.47      2.49 o 
   0   8  11       13.27        8.52      2.19 o 
   0   8  12       51.87       47.34      2.65 o 
   0   8  13       30.13       30.65      2.13 o 
   0   8  14       27.83       20.94      3.20 o 
   0  -9  10       14.80       14.18      2.80 o 
   0  -9   9        9.64        9.75      2.30 o 
   0  -9   8        7.87        6.57      2.32 o 
   0  -9   7       26.75       26.62      2.32 o 
   0  -9   6       74.19       74.15      2.93 o 
   0  -9   5       29.06       28.67      2.41 o 
   0  -9   4        9.08       14.43      3.54 o 
   0  -9   3      180.82      240.77      4.32 o 
   0  -9   2      222.95      260.68      4.60 o 
   0  -9   1      101.08      125.74      3.58 o 
   0  -9   0      164.77      222.02      4.41 o 
   0  -9  -1      232.04      296.92      4.93 o 
   0  -9  -2      110.25      136.14      5.07 o 
   0  -9  -3       13.55       28.57      3.35 o 
   0  -9  -4       40.76       50.40      3.67 o 
   0  -9  -5       66.25       75.32      4.15 o 
   0  -9  -6       16.88       14.57      2.92 o 
   0  -9  -7       10.87       10.37      2.90 o 
   0  -9  -8        5.91       11.92      3.08 o 
   0  -9  -9       23.81       19.94      2.96 o 
   1  -9  -9        4.83        8.02      2.82 o 
   1  -9  -8       10.69       19.49      2.83 o 
   1  -9  -7       44.73       47.34      3.21 o 
   1  -9  -6       29.04       27.21      2.80 o 
   1  -9  -5       86.25      100.55      4.35 o 
   1  -9  -4      295.40      326.05      7.21 o 
   1  -9  -3      174.38      218.61      6.07 o 
   1  -9  -2       35.67       41.25      3.45 o 
   1  -9  -1       48.97       51.88      3.67 o 
   1  -9   0      109.74      103.94      4.64 o 
   1  -9   1       93.65       93.42      4.47 o 
   1  -9   2       79.30       67.94      2.78 o 
   1  -9   3       33.51       26.56      2.91 o 
   1  -9   4      141.30      118.31      4.87 o 
   1  -9   5      275.47      213.57      6.05 o 
   1  -9   6      128.08      109.49      4.64 o 
   1  -9   7       22.64       19.33      2.46 o 
   1  -9   8       51.74       34.42      2.88 o 
   1  -9   9       13.11        9.31      2.50 o 
   1  -9  10        6.64        4.36      2.60 o 
  -1   8  15        2.47        1.57      3.16 o 
  -1   8  14        7.41       12.73      2.44 o 
  -1   8  13       32.91       35.97      2.22 o 
  -1   8  12       38.58       34.82      2.25 o 
  -1   8  11      102.61      115.21      3.19 o 
   1  -8 -10      135.96      127.20      3.50 o 
   1  -8  -9       42.66       39.55      2.70 o 
  -1   8   8       83.68       77.54      3.18 o 
   1  -8  -7      115.56      109.89      3.51 o 
   1  -8  -6      100.72      100.75      5.48 o 
   1  -8  -5       23.80       19.70      3.73 o 
   1  -8  -4       91.13       90.03      5.44 o 
   1  -8  -3      117.26      105.04      5.80 o 
   1  -8  -2       66.61       59.78      4.83 o 
   1  -8  -1       40.69       47.95      4.39 o 
   1  -8   0       82.71       83.11      5.37 o 
   1  -8   1       85.03       72.74      5.09 o 
   1  -8   2       64.71       56.12      3.59 o 
   1  -8   3       48.58       44.66      3.39 o 
   1  -8   4       76.17       73.25      3.58 o 
   1  -8   5      134.54      113.62      3.95 o 
   1  -8   6       30.12       20.64      4.09 o 
   1  -8   7       61.43       53.51      3.00 o 
   1  -8   8      137.52      104.97      3.71 o 
   1  -8   9       76.51       64.80      2.95 o 
   1  -8  10       63.84       53.58      2.74 o 
   1  -8  11       82.60       76.34      2.93 o 
   1  -8  12      164.17      143.80      3.62 o 
   1  -8  13       26.21       24.72      2.24 o 
   1  -8  14       31.15       33.94      3.05 o 
   1  -8  15       12.08       14.29      2.97 o 
  -1   7  18        6.75        4.18      2.88 o 
  -1   7  17        0.27       -2.71      3.07 o 
  -1   7  16        1.19        2.27      3.13 o 
  -1   7  15        7.94       13.67      3.40 o 
  -1   7  14      115.69      123.77      5.30 o 
  -1   7  13      290.70      309.93      5.69 o 
   1  -7 -12      288.38      325.44      8.58 o 
   1  -7 -11      189.94      259.20      8.32 o 
   1  -7 -10      282.84      335.98      9.56 o 
   1  -7  -9       57.69       79.16      5.59 o 
   1  -7  -8       65.28       73.44      5.95 o 
   1  -7  -7      141.67      137.44      7.00 o 
   1  -7  -6       75.27       67.32      5.62 o 
   1  -7  -5       42.78       42.57      5.50 o 
   1  -7  -4       73.64       79.99      5.74 o 
   1  -7  -3       39.97       40.16      5.21 o 
   1  -7  -2       34.33       46.78      5.30 o 
   1  -7  -1       29.36       34.08      5.36 o 
   1  -7   0       66.75       65.28      5.44 o 
   1  -7   1       95.76       95.41      6.01 o 
   1  -7   2       33.24       25.90      5.53 o 
   1  -7   3       22.68       22.71      4.27 o 
   1  -7   4       27.84       27.28      4.27 o 
   1  -7   5       96.67       94.25      4.25 o 
   1  -7   6       41.07       47.51      4.30 o 
   1  -7   7       46.60       51.64      4.29 o 
   1  -7   8      112.24       93.72      6.27 o 
   1  -7   9       76.58       66.10      3.73 o 
   1  -7  10       61.64       66.80      3.68 o 
   1  -7  11      237.75      247.15      5.89 o 
   1  -7  12      282.81      271.43      5.94 o 
   1  -7  13      175.22      186.21      5.00 o 
   1  -7  14      256.22      243.49      5.26 o 
   1  -7  15      172.18      171.64      6.71 o 
   1  -7  16        9.93       12.16      3.90 o 
   1  -7  17        1.44        0.80      3.68 o 
   1  -7  18        0.18       -0.26      3.54 o 
   1  -7  19       11.08        5.33      2.07 o 
  -1   6  20       48.64       31.94      2.34 o 
  -1   6  19        1.15        2.13      2.46 o 
  -1   6  18        7.64        6.06      2.17 o 
  -1   6  17       91.07      100.67      3.62 o 
  -1   6  16       12.42       13.45      3.05 o 
  -1   6  16       57.32       81.13      6.37 o 
  -1   6  15       60.76       69.99      6.35 o 
  -1   6  14      111.83       96.20      7.12 o 
   1  -6 -13       22.77       23.35      6.03 o 
  -1   6  13       45.79       32.21      6.88 o 
   1  -6 -12       29.64       24.76      5.74 o 
  -1   6  12       29.90       26.83      7.56 o 
   1  -6 -11      183.21      180.68      5.82 o 
   1  -6 -10      133.83      133.19      5.56 o 
  -1   6   9      132.90      129.24      5.53 o 
   1  -6  -8      158.16      143.32      5.64 o 
   1  -6  -7      142.42      149.38      7.28 o 
   1  -6  -6       65.49       79.93      7.12 o 
   1  -6  -5       21.73       23.90      6.83 o 
   1  -6  -4       33.06       42.36      6.87 o 
   1  -6  -3      126.31      128.92      7.38 o 
   1  -6  -2      270.24      333.82      9.49 o 
   1  -6  -1      608.43      585.82     11.94 o 
   1  -6   0      366.56      539.96     11.37 o 
   1  -6   1      596.84      592.32     26.20 o 
   1  -6   1      599.28      535.76     11.52 o 
   1  -6   2       11.80       36.32     17.63 o 
   1  -6   2      377.04      553.19     11.10 o 
   1  -6   3      383.16      389.35     19.80 o 
   1  -6   3      405.93      408.26      9.21 o 
   1  -6   4       10.37       39.41     21.56 o 
   1  -6   4       83.28       96.38      7.15 o 
   1  -6   5       54.38       54.00      5.28 o 
   1  -6   6        0.37       -2.10      5.85 o 
   1  -6   6       13.43       23.93      7.64 o 
   1  -6   7       77.67       59.82      4.35 o 
   1  -6   7       88.79       72.79      6.90 o 
   1  -6   8      118.54       91.16      5.87 o 
   1  -6   8      161.31      142.06      7.83 o 
   1  -6   9      103.43       81.56      5.12 o 
   1  -6  10       55.87       39.14      3.98 o 
   1  -6  10      115.98       90.99      4.85 o 
   1  -6  11      147.23      107.94      5.58 o 
   1  -6  11      174.20      115.60      5.25 o 
   1  -6  12       91.33       72.46      4.76 o 
   1  -6  12      168.92      136.79      5.05 o 
   1  -6  13        0.42        0.35      2.25 o 
   1  -6  14       37.90       32.39      2.79 o 
   1  -6  15       26.45       20.41      3.41 o 
   1  -6  16       63.68       41.74      3.96 o 
   1  -6  17       73.91       75.75      4.90 o 
   1  -6  18       51.68       51.52      3.76 o 
   1  -6  19       17.70       14.56      2.59 o 
   1  -6  20       10.81       10.61      2.32 o 
   1  -6  21        1.67        2.08      2.17 o 
  -1   5  22        0.31       -1.15      3.08 o 
  -1   5  21        1.74        0.80      2.26 o 
  -1   5  20       11.03        8.21      2.32 o 
  -1   5  19        0.03       -0.38      2.07 o 
  -1   5  18       12.85       14.94      2.22 o 
  -1   5  17       15.89       16.81      3.21 o 
  -1   5  16       55.18       59.98      5.59 o 
  -1   5  15        9.29        3.18      5.06 o 
  -1   5  14      143.26      131.53      7.32 o 
  -1   5  13       10.47       11.43      5.83 o 
  -1   5  12      114.86       98.07      6.46 o 
   1  -5 -11       10.53        8.12      4.51 o 
   1  -5 -10      207.86      188.00      6.47 o 
  -1   5  10      208.44      190.13      9.86 o 
   1  -5  -9       23.62       24.73      4.83 o 
   1  -5  -8      182.22      140.38     14.83 o 
   1  -5  -7        1.34        8.49     13.28 o 
   1  -5  -6       69.63       59.98     12.47 o 
   1  -5  -5        1.46        0.81     12.58 o 
   1  -5  -4       61.48       63.01     12.16 o 
   1  -5  -3       31.30       35.40     11.99 o 
  -1   5   2       19.81        7.33     10.20 o 
  -1   5   1      135.95      131.24     10.75 o 
  -1   5   0        1.33       11.71      8.91 o 
  -1   5  -1      353.79      354.88     16.30 o 
  -1   5  -2        1.15        2.35     10.15 o 
  -1   5  -3        0.54        4.25     10.23 o 
  -1   5  -4       14.51       19.89     11.32 o 
   1  -5   5       39.30       56.76      8.75 o 
  -1   5  -6       49.72       60.34     10.29 o 
   1  -5   7       28.05       14.11     17.70 o 
   1  -5   8      102.44       59.43     20.00 o 
   1  -5   9       24.10       21.67      3.66 o 
   1  -5  10      232.48      181.72      3.95 o 
   1  -5  11        0.96        1.47      2.69 o 
   1  -5  12      164.62      149.00      4.51 o 
   1  -5  13       55.09       39.40      2.42 o 
   1  -5  14      161.28      112.01      4.23 o 
   1  -5  15       11.32        7.34      2.76 o 
   1  -5  16      121.12      101.51      4.13 o 
   1  -5  17       11.42        9.19      3.18 o 
   1  -5  18        1.12        0.74      2.88 o 
   1  -5  19       26.45       23.28      3.33 o 
   1  -5  20       10.81       11.25      2.64 o 
   1  -5  21        0.02        3.52      2.30 o 
   1  -5  22        0.75        1.91      2.24 o 
  -1   4  24       16.75       21.51      3.01 o 
  -1   4  23        4.33        1.74      3.17 o 
  -1   4  22        6.48        7.05      3.64 o 
  -1   4  21       22.94       24.36      2.41 o 
  -1   4  20       33.12       31.24      2.16 o 
  -1   4  19       58.92       61.81      3.37 o 
  -1   4  18       12.05       13.99      3.01 o 
  -1   4  17       44.89       46.81      3.37 o 
  -1   4  16       24.91       26.86      3.53 o 
  -1   4  15       60.22       54.30      3.67 o 
  -1   4  14       75.76       62.61      5.98 o 
  -1   4  13       49.73       52.58      5.43 o 
   1  -4 -12      171.57      159.05      6.48 o 
   1  -4 -11      121.60      125.79     12.09 o 
   1  -4 -10        0.53       -6.88     10.63 o 
   1  -4  -9        7.25       11.53     10.23 o 
   1  -4  -8      684.78      690.16     23.03 o 
   1  -4  -7      347.45      306.86     15.09 o 
   1  -4  -6      704.52      670.05     20.98 o 
   1  -4  -5      700.51      687.66     20.43 o 
  -1   4   4      939.87      993.78     16.94 o 
   1  -4  -3      926.44      916.63     15.77 o 
   1  -4  -2      642.18      730.48     13.70 o 
  -1   4   1     1028.19     1083.74     16.18 o 
  -1   4   0      270.35      316.77      8.72 o 
  -1   4  -1     1196.41     1339.85     26.58 o 
  -1   4  -2     1601.52     1872.61     30.96 o 
  -1   4  -3     1253.97     1359.33     26.21 o 
  -1   4  -4      619.36      749.99     19.25 o 
  -1   4  -5      740.27      802.03     19.99 o 
  -1   4  -6       15.12       12.83      5.98 o 
  -1   4  -7      562.06      568.84     17.65 o 
  -1   4  -8     1233.25     1211.02     20.45 o 
   1  -4   9       59.27       30.31     13.38 o 
   1  -4  10        2.06        1.83     14.70 o 
   1  -4  11       79.57       35.03     16.68 o 
   1  -4  12       60.90       54.89      3.33 o 
   1  -4  13       63.09       50.49      3.16 o 
   1  -4  14       96.11       77.10      3.48 o 
   1  -4  15       36.02       27.84      2.89 o 
   1  -4  16       13.07       10.58      2.75 o 
   1  -4  17       28.90       25.90      2.63 o 
   1  -4  18        0.03       -1.69      2.85 o 
   1  -4  19       66.61       72.13      3.73 o 
   1  -4  20       55.77       55.84      3.40 o 
   1  -4  21       68.46       69.25      4.55 o 
   1  -4  22        1.80        4.11      2.49 o 
   1  -4  23        0.84        3.99      2.39 o 
  -1   3  25        1.95        2.77      1.66 o 
  -1   3  24       14.86       23.71      3.36 o 
  -1   3  23       14.53       25.55      3.83 o 
  -1   3  22        7.20       11.10      3.80 o 
  -1   3  21       59.65       64.78      3.40 o 
  -1   3  20        6.95        7.55      2.62 o 
  -1   3  19       59.48       66.18      3.67 o 
  -1   3  18        1.89        0.40      3.05 o 
  -1   3  17       19.57       20.94      3.39 o 
  -1   3  16        0.26       -3.47      3.47 o 
   1  -3 -15       94.93       86.26      3.74 o 
   1  -3 -14       34.55       35.89     13.91 o 
  -1   3  14       74.98       53.65      8.47 o 
   1  -3 -13      140.06      137.18     12.52 o 
   1  -3 -12       22.91       25.21      9.99 o 
   1  -3 -11       36.05       30.63      8.41 o 
   1  -3 -10       24.06       26.28      7.97 o 
   1  -3  -9       22.79       17.97      6.63 o 
   1  -3  -8        3.83       12.67      5.65 o 
   1  -3  -7       54.82       42.06      6.41 o 
   1  -3  -6      295.16      335.11     12.92 o 
   1  -3  -5     1291.93     1288.20     17.18 o 
   1  -3  -4       10.29       11.04      4.22 o 
  -1   3   4       96.42       90.14      8.59 o 
   1  -3  -3     1053.73     1067.47     19.19 o 
  -1   3   3     1619.75     1740.92     27.83 o 
   1  -3  -2     1248.33     1407.07     20.80 o 
  -1   3   2     1968.94     2460.95     31.82 o 
   1  -3  -1      170.16      144.40      6.82 o 
  -1   3   1      201.87      219.51     10.45 o 
   1  -3   0       71.02       76.19      4.89 o 
  -1   3   0      114.16      150.65      8.69 o 
   1  -3   1       52.20       41.28      4.08 o 
  -1   3  -1      155.57      173.24      8.98 o 
   1  -3   2     1186.27     1339.58     14.58 o 
  -1   3  -2     1944.58     2601.49     31.36 o 
  -1   3  -3     1571.89     1928.17     27.57 o 
  -1   3  -4      148.03      141.71      8.87 o 
  -1   3  -5     1340.96     1479.84     24.99 o 
  -1   3  -6      497.39      632.86     16.80 o 
   1  -3   7      115.44      129.19      7.21 o 
  -1   3  -7      148.74      137.90     10.01 o 
  -1   3  -8       37.48       61.08      7.79 o 
  -1   3  -9       44.02       27.37      8.93 o 
   1  -3  10       50.81       45.80     10.42 o 
  -1   3 -10       65.42       52.95     13.27 o 
   1  -3  11       96.25       88.41     15.95 o 
   1  -3  12       71.45       50.30     17.76 o 
   1  -3  13       35.57       40.02     14.78 o 
   1  -3  14       66.56       53.71      4.27 o 
   1  -3  14       87.55       67.60      7.06 o 
   1  -3  15       82.04       73.38      4.58 o 
   1  -3  15      139.71      119.27      6.55 o 
   1  -3  16       13.51       12.70      3.85 o 
   1  -3  16       13.66        2.51      6.50 o 
   1  -3  17        3.50        5.95      3.42 o 
   1  -3  17       15.39       12.90      4.86 o 
   1  -3  18       21.70       20.48      3.12 o 
   1  -3  19       16.88       12.69      3.21 o 
   1  -3  19       53.02       46.19      7.18 o 
   1  -3  20        2.41        1.92      2.59 o 
   1  -3  21       66.56       71.12      3.50 o 
   1  -3  22       10.33       11.33      2.40 o 
   1  -3  23       12.68       16.57      4.64 o 
   1  -3  24        4.56        5.72      4.75 o 
  -1   2  26       52.85       60.63      2.37 o 
  -1   2  25        2.36        1.13      3.49 o 
  -1   2  24       17.18       28.73      4.74 o 
  -1   2  23       11.49       15.08      5.27 o 
  -1   2  22       38.44       62.81      6.07 o 
  -1   2  21       20.96       21.62      3.43 o 
  -1   2  20       77.26       94.75      4.66 o 
  -1   2  19       76.22       80.46      4.41 o 
  -1   2  18        0.16       -4.39      4.39 o 
   1  -2 -17        5.24        8.34      3.61 o 
   1  -2 -16        6.11        8.10      4.41 o 
  -1   2  15        3.17        2.07      6.75 o 
   1  -2 -14      588.43      702.73     24.99 o 
   1  -2 -13       49.49       28.13     12.35 o 
   1  -2 -12      222.76      297.30     14.90 o 
   1  -2 -11        3.85        6.74      7.51 o 
   1  -2 -10     1347.80     1449.84     28.16 o 
   1  -2  -9       10.24       19.47      6.24 o 
   1  -2  -8      467.73      455.14     14.61 o 
   1  -2  -7       32.26       33.69      5.41 o 
   1  -2  -6      278.68      254.95      9.76 o 
   1  -2  -5     2498.44     3053.82     21.85 o 
  -1   2   4    11257.00    13790.79     43.69 o 
   1  -2  -3     7724.97     9963.29     34.99 o 
  -1   2   2      548.84      585.58      8.14 o 
   1  -2  -1     1332.52     1695.58     12.88 o 
   1  -2   0        3.29        4.27      2.04 o 
   1  -2   1     1248.54     1706.90     11.08 o 
  -1   2  -2      401.20      449.64      5.13 o 
  -1   2  -3     7657.58     9432.60     51.94 o 
  -1   2  -4    11049.65    13805.58     65.03 o 
  -1   2  -5     2817.73     3284.67     32.95 o 
  -1   2  -6      331.03      281.04     10.70 o 
  -1   2  -7       19.73       14.96      7.06 o 
   1  -2   8      401.01      327.96      9.73 o 
  -1   2  -9        6.92        4.17      6.88 o 
   1  -2  10     1380.32     1223.35     19.14 o 
  -1   2 -11        5.09       -0.18      9.18 o 
   1  -2  12      219.66      193.54     10.04 o 
   1  -2  13       51.56       28.32     14.87 o 
   1  -2  14      594.30      620.13     26.12 o 
   1  -2  15        3.76        1.08      6.55 o 
   1  -2  16        8.16        3.74      4.32 o 
   1  -2  17        8.34       15.17      3.21 o 
   1  -2  18        0.19       -2.20      4.60 o 
   1  -2  19       85.20       87.06      4.35 o 
   1  -2  20       79.53       92.03      4.34 o 
   1  -2  21       25.46       23.03      3.29 o 
   1  -2  22       32.57       45.99      3.15 o 
   1  -2  23        7.67        2.25      3.52 o 
   1  -2  24       14.38       18.94      2.93 o 
   1  -2  25        4.51        5.89      3.80 o 
  -1   1  26       38.68       43.17      2.14 o 
  -1   1  25        7.83       16.56      3.82 o 
  -1   1  24        3.38        5.35      4.18 o 
  -1   1  23        1.12        0.02      7.13 o 
  -1   1  22       15.81       15.19      6.43 o 
  -1   1  21      504.87      563.32     13.41 o 
  -1   1  20      262.40      271.53      6.37 o 
  -1   1  19      900.00      970.89     11.51 o 
  -1   1  18       10.83        8.01      3.41 o 
  -1   1  17       45.01       39.37      3.20 o 
  -1   1  16      101.68      109.39      3.96 o 
  -1   1  15      138.73      138.98      9.95 o 
   1  -1 -14      116.08      104.29      9.70 o 
   1  -1 -13      562.95      547.95     17.96 o 
   1  -1 -12       45.52       31.48      6.17 o 
   1  -1 -11      213.55      228.84     11.24 o 
   1  -1 -10     1503.97     1556.86     25.90 o 
   1  -1  -9      361.48      345.66     11.95 o 
   1  -1  -8      120.23      117.03      7.07 o 
   1  -1  -7      344.76      320.08     10.48 o 
   1  -1  -6        2.89        3.28      2.79 o 
  -1   1   5     7813.94     7577.08     42.02 o 
  -1   1   4    19755.53    20125.24     45.00 o 
  -1   1   3    14631.92    15178.25     36.57 o 
  -1   1   2     3201.04     3468.46     16.52 o 
  -1   1   1     1097.39     1339.10     10.08 o 
  -1   1   0        2.41        3.73      1.46 o 
  -1   1  -1     1111.53     1448.10      9.98 o 
  -1   1  -2     3239.39     3902.26     15.79 o 
  -1   1  -3    14688.16    16752.74     31.62 o 
  -1   1  -4    19736.50    23223.83     36.38 o 
  -1   1  -5     7987.09     8670.43     25.37 o 
  -1   1  -6        2.60        5.44      2.36 o 
  -1   1  -7      328.82      362.71      9.01 o 
  -1   1  -8      157.15      165.10      6.69 o 
  -1   1  -9      384.68      377.93      8.00 o 
  -1   1 -10     1453.78     1541.90     16.52 o 
  -1   1 -11      222.43      266.15      9.33 o 
   1  -1  12       55.94       58.80      6.36 o 
   1  -1  13      556.69      574.60     14.36 o 
  -1   1 -14       87.40       65.88      8.90 o 
   1  -1  15      133.33      137.41     15.82 o 
   1  -1  16      100.05      112.33      3.22 o 
   1  -1  17       50.30       39.62      2.59 o 
   1  -1  18       10.26        7.38      2.46 o 
   1  -1  19      862.08      941.45     11.43 o 
   1  -1  20      226.42      249.08      4.79 o 
   1  -1  21      472.79      548.74     12.80 o 
   1  -1  22       15.56       16.77      5.93 o 
   1  -1  23        1.24        1.14      6.05 o 
   1  -1  24        5.03        4.68      5.33 o 
   1  -1  25        6.70       10.51      2.19 o 
   1  -1  26       40.88       50.07      3.65 o 
  -1   0  26        8.42        8.55      2.33 o 
  -1   0  25       53.07       62.13      2.96 o 
  -1   0  24       67.40       76.58      5.45 o 
  -1   0  23        5.39        0.31      6.90 o 
  -1   0  22      174.91      178.16      8.09 o 
  -1   0  21       70.97       58.33      5.95 o 
  -1   0  20       15.76       20.87      7.30 o 
  -1   0  19      237.51      238.43      9.15 o 
  -1   0  18      313.01      298.25      6.48 o 
  -1   0  17      550.94      532.77      8.19 o 
  -1   0  16      133.49      118.54      5.29 o 
   1   0 -15       32.52       39.38     11.07 o 
  -1   0  14       18.65       14.30     10.16 o 
   1   0 -13       17.05       19.16      7.26 o 
  -1   0  12      405.78      389.27     11.02 o 
   1   0 -11      973.10      834.42     18.60 o 
   1   0 -10     3223.16     3058.40     26.23 o 
   1   0  -9      295.30      296.77      8.22 o 
  -1   0   8      480.24      477.95      8.98 o 
  -1   0   7      842.95      864.87     11.28 o 
  -1   0   6      696.59      706.97      9.71 o 
  -1   0   5      245.94      265.68      7.56 o 
  -1   0   4     2064.58     2236.21     19.31 o 
  -1   0   3     3134.67     3584.69     13.30 o 
  -1   0   2      728.08      781.52      6.20 o 
  -1   0   1      286.84      408.03      4.92 o 
  -1   0   0        4.90        9.63      1.69 o 
  -1   0  -1      324.36      486.00      5.60 o 
  -1   0  -2      736.47      858.99      7.11 o 
  -1   0  -3     3141.52     3603.00     14.05 o 
  -1   0  -4     2028.40     2176.17      9.64 o 
   1   0   5      308.37      321.31      4.20 o 
  -1   0  -6      671.51      710.21     10.08 o 
  -1   0  -7      790.70      815.73     11.50 o 
  -1   0  -8      540.78      569.11      8.70 o 
  -1   0  -9      339.20      362.03      7.63 o 
   1   0  10     3293.14     3500.93     28.32 o 
  -1   0 -11      872.52      916.63     15.62 o 
   1   0  12      375.11      415.24     11.71 o 
   1   0  13       20.36       29.22      9.30 o 
   1   0  14       28.16       -2.40     16.53 o 
  -1   0 -15       30.79       28.63     13.79 o 
   1   0  16      138.83      140.39      3.85 o 
   1   0  17      498.87      565.79      7.04 o 
   1   0  18      308.54      354.04      7.30 o 
   1   0  19      188.65      227.10      6.32 o 
   1   0  20       10.30       12.56      3.89 o 
   1   0  21       95.63      114.12      4.69 o 
   1   0  22      177.87      220.13      5.82 o 
   1   0  23        4.82        4.85      5.36 o 
   1   0  24       82.09      111.29      6.37 o 
   1   0  25       44.51       66.03      4.96 o 
   1   0  26        5.42        3.81      1.78 o 
  -1  -1  26        4.60        6.46      2.03 o 
  -1  -1  25        2.87        0.95      2.24 o 
  -1  -1  24       10.76       13.15      2.46 o 
  -1  -1  23      186.73      239.66      5.07 o 
  -1  -1  22        0.04        4.82      5.84 o 
  -1  -1  21      162.52      199.24      8.14 o 
  -1  -1  20        3.22        3.22      3.76 o 
  -1  -1  19      122.03      124.21      4.57 o 
  -1  -1  18      166.74      189.60      6.84 o 
  -1  -1  18      251.19      240.03      9.63 o 
  -1  -1  17      198.27      193.06      6.32 o 
  -1  -1  17      341.55      269.88     10.03 o 
  -1  -1  16        4.25       24.78     21.14 o 
  -1  -1  15       32.76        3.08     16.20 o 
  -1  -1  14      196.23      188.88     10.10 o 
   1   1 -13       18.24       29.58      5.25 o 
  -1  -1  12     2584.72     2490.19     22.06 o 
  -1  -1  11       39.24       28.97      4.05 o 
  -1  -1  10      237.47      205.22      8.94 o 
  -1  -1   9        0.02        1.77      3.08 o 
  -1  -1   8      455.14      410.07     10.67 o 
  -1  -1   7      516.68      451.67      7.79 o 
  -1  -1   6      799.34      709.92      8.22 o 
  -1  -1   6     1456.51     1354.31     23.24 o 
  -1  -1   5      188.11      161.29      4.21 o 
  -1  -1   5      455.07      418.13     12.72 o 
  -1  -1   4        2.47        4.08      1.86 o 
  -1  -1   3        3.36       -0.67      2.56 o 
  -1  -1   3        7.83        6.24      3.76 o 
  -1  -1   2     2618.60     2674.35     15.23 o 
  -1  -1   1     2899.61     2726.24     13.44 o 
  -1  -1   0      122.96      134.84      3.44 o 
  -1  -1   0      197.66      233.86      7.79 o 
  -1  -1  -1     1772.21     1921.14     21.07 o 
  -1  -1  -1     3533.61     3638.96     26.50 o 
  -1  -1  -2     3517.89     3545.57     19.76 o 
  -1  -1  -3        7.36       10.73      4.03 o 
  -1  -1  -3        9.40       10.40      3.97 o 
   1   1   4       16.43       15.28      2.30 o 
  -1  -1  -4       17.93       24.02      3.25 o 
   1   1   5      439.47      400.37      5.86 o 
   1   1   5      553.74      519.39      7.80 o 
  -1  -1  -6     1081.82     1041.46      8.99 o 
   1   1   7      400.72      397.76      5.67 o 
  -1  -1  -8      167.84      147.10      4.03 o 
   1   1   9       29.95       35.72      3.51 o 
   1   1  10      487.14      539.07     10.98 o 
  -1  -1 -11       10.00       13.92      6.19 o 
  -1  -1 -12     2088.49     2169.52     37.76 o 
  -1  -1 -13       23.91       12.22     10.94 o 
  -1  -1 -14       26.93       23.39     12.98 o 
  -1  -1 -15      125.00      134.23     16.81 o 
   1   1  16        1.47        3.69      5.81 o 
   1   1  17      235.86      241.66      5.90 o 
   1   1  18      139.02      158.23      5.09 o 
   1   1  19      161.87      179.72      5.26 o 
   1   1  20        3.20        4.83      2.67 o 
   1   1  21      280.77      333.74      6.79 o 
   1   1  22        0.20        3.58      2.45 o 
   1   1  23      139.49      177.06      4.65 o 
   1   1  24        0.66        2.14      3.41 o 
   1   1  25        0.13        0.64      3.27 o 
   1   1  26        2.91        3.46      3.01 o 
  -1  -2  26       30.28       32.10      2.23 o 
  -1  -2  25       28.51       35.17      2.45 o 
  -1  -2  24        1.51        0.41      2.42 o 
  -1  -2  23       49.26       51.61      3.60 o 
  -1  -2  22        0.11        1.72      2.25 o 
  -1  -2  21      150.19      161.15      4.34 o 
  -1  -2  20        4.45        3.65      2.41 o 
  -1  -2  19      284.58      278.82      5.82 o 
  -1  -2  18       88.74       79.88      3.20 o 
  -1  -2  17      120.62       95.08      3.74 o 
  -1  -2  16        8.78       19.41      3.22 o 
  -1  -2  15       45.73       42.50     12.83 o 
  -1  -2  14       23.35       15.31      9.90 o 
  -1  -2  13       38.50       33.09      9.33 o 
  -1  -2  12      264.33      290.66     12.03 o 
  -1  -2  11      219.00      208.78     10.01 o 
  -1  -2  10       55.87       43.28      6.09 o 
  -1  -2   9      266.89      272.88      6.79 o 
  -1  -2   8      221.17      197.68      5.67 o 
  -1  -2   7      354.82      374.92     10.71 o 
  -1  -2   6        0.23       -0.44      2.32 o 
  -1  -2   5      211.68      218.94      7.46 o 
  -1  -2   4      378.45      414.43      9.16 o 
  -1  -2   3      102.27       92.30      4.70 o 
  -1  -2   2       63.60       85.46      4.01 o 
  -1  -2   1     4532.76     4579.74     26.70 o 
  -1  -2   0        1.38       10.64      2.22 o 
  -1  -2  -1     2499.56     2621.92     21.07 o 
  -1  -2  -2      222.95      237.30      6.92 o 
  -1  -2  -3        6.77       11.06      3.09 o 
  -1  -2  -4      232.95      214.66      6.93 o 
  -1  -2  -5      510.38      475.65     10.16 o 
  -1  -2  -6        8.18        6.37      3.63 o 
  -1  -2  -7       47.89       44.23      4.32 o 
  -1  -2  -8      447.48      469.11     10.67 o 
  -1  -2  -9      480.38      535.27     11.61 o 
  -1  -2 -10        1.48       10.88      7.64 o 
  -1  -2 -11       91.48       88.07      9.46 o 
  -1  -2 -12       64.54       64.64     10.79 o 
  -1  -2 -13       11.50       -5.16     12.28 o 
  -1  -2 -14      117.19      151.13     14.87 o 
   1   2  15       39.78       32.61      4.58 o 
  -1  -2 -16        4.50        5.13      5.96 o 
   1   2  17      155.45      165.60      7.91 o 
   1   2  18       22.39       17.62      5.48 o 
   1   2  19      214.71      225.56      6.00 o 
   1   2  20        5.10        5.36      2.64 o 
   1   2  21       51.80       61.28      3.56 o 
   1   2  22        1.36        3.69      2.24 o 
   1   2  23       32.63       33.36      2.58 o 
   1   2  24       26.51       25.15      2.19 o 
   1   2  25       17.32       21.11      3.04 o 
  -1  -3  24        2.18        2.31      2.49 o 
  -1  -3  23       41.03       46.74      2.35 o 
  -1  -3  22        7.65        6.07      2.21 o 
  -1  -3  21        0.27        1.57      1.80 o 
  -1  -3  20       25.51       23.95      1.90 o 
  -1  -3  19      159.23      142.06      3.54 o 
  -1  -3  18       15.55       13.21      2.05 o 
  -1  -3  17        5.84        6.67      2.07 o 
  -1  -3  16      186.09      161.79      3.70 o 
  -1  -3  15       13.19       12.07      2.24 o 
  -1  -3  14      390.19      348.59      4.86 o 
  -1  -3  13      140.93      146.03     15.58 o 
  -1  -3  12      287.40      272.05     17.21 o 
  -1  -3  11       25.13       24.96     11.79 o 
  -1  -3  10      248.90      255.39     15.64 o 
  -1  -3   9       19.80       19.82      6.32 o 
  -1  -3   8      863.63      803.30     14.46 o 
  -1  -3   7        1.80        6.91      5.25 o 
  -1  -3   6      117.88       79.58      5.25 o 
  -1  -3   5       19.38       19.50      4.69 o 
  -1  -3   4       27.95       37.10      4.45 o 
  -1  -3   3      271.84      312.06      8.58 o 
  -1  -3   2      813.33      894.57     14.06 o 
  -1  -3   1      160.39      157.81      6.67 o 
  -1  -3   0      146.54      169.77      6.95 o 
  -1  -3  -1      297.03      332.38      9.44 o 
  -1  -3  -2      323.81      347.24      9.85 o 
  -1  -3  -3       33.21       37.54      4.80 o 
  -1  -3  -4       33.23       40.02      4.75 o 
  -1  -3  -5       47.74       49.68      5.07 o 
  -1  -3  -6      554.67      515.63     12.67 o 
  -1  -3  -7        0.00        1.49      5.49 o 
  -1  -3  -8      649.90      678.78     15.00 o 
  -1  -3  -9       97.45      110.70      7.09 o 
  -1  -3 -10      283.31      322.43     11.24 o 
  -1  -3 -11       16.46       10.26     11.20 o 
  -1  -3 -12      396.90      432.51     21.24 o 
  -1  -3 -13      229.34      256.29     16.46 o 
   1   3  14      356.86      414.85      9.60 o 
   1   3  15        4.50        8.22      6.30 o 
   1   3  16       84.14       88.05      6.07 o 
   1   3  17       46.84       47.74      5.81 o 
   1   3  18        1.87        2.35      5.48 o 
   1   3  19      220.04      228.69      5.88 o 
   1   3  20        7.76        9.52      2.46 o 
   1   3  21       18.79       16.95      2.42 o 
   1   3  22       10.92       12.09      2.02 o 
   1   3  23        2.00        1.24      1.87 o 
   1   3  24        5.77        7.67      1.69 o 
  -1  -4  23       42.91       46.27      3.01 o 
  -1  -4  22        0.14        3.03      2.97 o 
  -1  -4  21      136.69      115.81      3.67 o 
  -1  -4  20        3.42        3.27      1.91 o 
  -1  -4  19        9.26        7.51      1.84 o 
  -1  -4  18        1.24        0.55      1.96 o 
  -1  -4  17      121.27      105.73      2.80 o 
  -1  -4  16       50.84       46.19      2.14 o 
  -1  -4  15      237.58      202.73      4.94 o 
  -1  -4  14      157.49      139.64      3.48 o 
  -1  -4  13       74.76       63.03      2.73 o 
  -1  -4  13      123.49      100.70      6.36 o 
  -1  -4  12       45.67       37.38      3.33 o 
  -1  -4  12       94.91       82.02      7.81 o 
  -1  -4  11       61.31       75.34     16.95 o 
  -1  -4  10       23.22       31.14     14.78 o 
  -1  -4   9        0.38        1.72     14.07 o 
  -1  -4   8      329.16      321.64     10.26 o 
  -1  -4   7      193.84      164.36      8.29 o 
  -1  -4   6       12.30       16.32      7.27 o 
  -1  -4   5      866.03      847.21     16.26 o 
  -1  -4   4      208.06      282.93      9.75 o 
  -1  -4   3     1055.68     1119.57     17.89 o 
  -1  -4   2       38.39       83.74      9.21 o 
  -1  -4   1      350.16      333.01     10.47 o 
  -1  -4   0       29.03       41.38      5.84 o 
  -1  -4  -1      680.35      708.84     15.42 o 
  -1  -4  -2       59.00       88.64      6.73 o 
  -1  -4  -3     1164.58     1253.13     21.10 o 
  -1  -4  -4      141.16      174.08      8.76 o 
  -1  -4  -5      382.01      379.77     12.52 o 
  -1  -4  -6      258.85      277.88     11.18 o 
  -1  -4  -7       40.46       38.97      7.58 o 
  -1  -4  -8       77.89      101.66      8.21 o 
  -1  -4  -9       20.81       28.35      9.64 o 
  -1  -4 -10       10.47        5.93     10.85 o 
  -1  -4 -11       81.05      108.02     15.70 o 
  -1  -4 -12       80.22       86.88      5.78 o 
   1   4  12      125.64      161.37     11.05 o 
  -1  -4 -13      156.74      157.56      6.35 o 
   1   4  13      252.40      292.08      9.66 o 
  -1  -4 -14       68.63       75.13      6.37 o 
   1   4  14      212.95      256.80      9.80 o 
  -1  -4 -15      219.68      242.28      7.81 o 
   1   4  15      250.56      323.91     10.59 o 
   1   4  16       75.45       84.53      8.46 o 
   1   4  17       18.62       23.63      5.54 o 
   1   4  18       10.85       12.81      5.35 o 
   1   4  19       76.27       76.06      3.50 o 
   1   4  20        3.11        1.33      2.30 o 
   1   4  21      155.28      159.68      4.17 o 
   1   4  22        3.16        3.92      1.91 o 
   1   4  23        0.21        0.61      1.68 o 
  -1  -5  22        0.04        1.46      2.67 o 
  -1  -5  21       11.31        9.05      2.72 o 
  -1  -5  20       14.88       12.06      2.91 o 
  -1  -5  20       19.81       14.13      4.15 o 
  -1  -5  19       15.03       12.50      3.22 o 
  -1  -5  18        3.44        1.03      3.32 o 
  -1  -5  17        6.50        7.51      3.53 o 
  -1  -5  16       24.06       21.26      3.48 o 
  -1  -5  15       50.49       43.50      3.91 o 
  -1  -5  14       68.00       60.24      4.08 o 
  -1  -5  13       78.26       88.52      4.42 o 
  -1  -5  12       50.41       53.34      3.45 o 
  -1  -5  11       54.17       58.11      3.50 o 
  -1  -5  10      143.62      145.33      4.01 o 
  -1  -5   9      243.52      250.84      5.80 o 
  -1  -5   8      120.36      112.14      6.54 o 
  -1  -5   7       32.24        5.71     19.76 o 
  -1  -5   6        4.99       10.56     17.53 o 
  -1  -5   5      475.25      621.94     22.49 o 
  -1  -5   4      843.09     1134.30     29.65 o 
  -1  -5   3     1149.75     1710.01     37.40 o 
  -1  -5   2      304.21      465.00     20.27 o 
  -1  -5   1        8.23       11.86     14.03 o 
  -1  -5   0        5.12       16.16     11.51 o 
  -1  -5  -1      497.57      780.29     18.41 o 
  -1  -5  -2      803.17     1115.45     22.40 o 
  -1  -5  -3     1076.70     1693.02     27.44 o 
  -1  -5  -4      398.16      566.83     16.53 o 
  -1  -5  -5        5.59        6.38     13.02 o 
  -1  -5  -6       49.88       69.79     13.77 o 
  -1  -5  -7      140.82      156.16      6.29 o 
  -1  -5  -8      166.85      223.92      7.48 o 
  -1  -5  -9      150.36      184.14      7.06 o 
  -1  -5 -10       84.77      101.38      6.42 o 
  -1  -5 -11       61.43       86.96      6.70 o 
  -1  -5 -12       77.53      102.80      6.98 o 
  -1  -5 -13       44.99       71.68      6.85 o 
  -1  -5 -14       79.41      103.85      6.80 o 
   1   5  15       14.84       18.56      5.19 o 
  -1  -5 -16        4.07        5.62      6.07 o 
   1   5  17        2.89       -1.13      7.91 o 
   1   5  18       10.52       17.88      5.85 o 
   1   5  19       17.16       19.29      2.74 o 
   1   5  20       10.24       12.96      2.51 o 
   1   5  21        9.42        7.91      2.81 o 
   1   5  21        9.45        8.70      2.58 o 
  -1  -6  20       35.07       36.04      3.05 o 
  -1  -6  19       13.66       11.68      2.17 o 
  -1  -6  18        9.80        9.49      2.29 o 
  -1  -6  17        2.14       -1.71      3.36 o 
  -1  -6  16       31.15       24.30      2.66 o 
  -1  -6  15       27.44       22.83      2.70 o 
  -1  -6  14       58.98       61.35      3.48 o 
  -1  -6  13      146.79      129.28      4.66 o 
  -1  -6  12      113.08      105.37      4.40 o 
  -1  -6  11       90.54       75.90      3.95 o 
  -1  -6  10      206.00      172.12      5.26 o 
  -1  -6   9       44.97       34.02      3.46 o 
  -1  -6   8       65.79       49.69      3.28 o 
  -1  -6   7      295.92      283.75      5.75 o 
  -1  -6   6      205.66      202.86      6.77 o 
  -1  -6   5     1242.26     1389.38     15.91 o 
  -1  -6   4     1500.78     1726.13     17.76 o 
  -1  -6   3     1184.12     1347.10     12.27 o 
  -1  -6   2      215.40      264.24      7.57 o 
  -1  -6   1      649.23      665.39      8.77 o 
  -1  -6   0      412.28      503.15      9.96 o 
  -1  -6  -1      316.22      346.22      6.75 o 
  -1  -6  -2      821.56      952.88     10.81 o 
  -1  -6  -3     2009.73     2167.49     16.22 o 
  -1  -6  -4     1005.21     1168.36     12.00 o 
  -1  -6  -5      171.16      173.06      5.07 o 
  -1  -6  -6      194.68      219.89      5.42 o 
  -1  -6  -7       59.47       59.62      4.04 o 
  -1  -6  -8       72.05       79.10      4.38 o 
  -1  -6  -9      165.10      197.48      8.03 o 
  -1  -6 -10      116.39      139.13      6.87 o 
  -1  -6 -11      123.91      156.86      7.24 o 
  -1  -6 -12      102.45      124.13      6.44 o 
  -1  -6 -13       65.92       90.70      5.74 o 
  -1  -6 -14       38.63       39.98      5.00 o 
  -1  -6 -15       19.06       24.76      4.66 o 
  -1  -6 -16        1.85       -2.32      6.00 o 
   1   6  17       14.44       14.36      2.80 o 
   1   6  18       12.18        9.29      2.53 o 
   1   6  19       41.95       37.61      2.41 o 
  -1  -7  18       66.62       45.29      3.64 o 
  -1  -7  17       13.71       15.45      2.75 o 
  -1  -7  16        6.06        6.16      2.34 o 
  -1  -7  15        1.70        2.39      2.63 o 
  -1  -7  14        4.04        2.11      2.67 o 
  -1  -7  13        6.25        5.14      3.24 o 
  -1  -7  12        3.48        0.30      4.66 o 
  -1  -7  11       13.47       11.80      2.75 o 
  -1  -7  10       26.60       24.39      2.88 o 
  -1  -7   9        2.24        2.38      4.84 o 
  -1  -7   8        7.51        8.77      4.06 o 
  -1  -7   7      776.59      725.05      9.84 o 
  -1  -7   6      796.81      795.19     13.73 o 
  -1  -7   5      478.60      470.03     10.98 o 
  -1  -7   4      159.79      170.11      7.12 o 
  -1  -7   3       32.85       37.31      3.59 o 
  -1  -7   2      181.71      200.70      5.26 o 
  -1  -7   1      755.59      764.07      9.81 o 
  -1  -7   0      543.89      564.18      8.58 o 
  -1  -7  -1      134.50      148.66      4.87 o 
  -1  -7  -2       28.47       27.89      3.35 o 
  -1  -7  -3      178.63      199.65      5.44 o 
  -1  -7  -4      502.23      547.57      8.61 o 
  -1  -7  -5     1024.42     1089.40     11.84 o 
  -1  -7  -6      476.04      514.52      8.22 o 
  -1  -7  -7        6.52        8.94      4.29 o 
  -1  -7  -8        3.40       -3.14      5.51 o 
  -1  -7  -9       31.71       31.62      4.23 o 
  -1  -7 -10       10.22        9.69      4.31 o 
  -1  -7 -11        3.35       -0.31      6.57 o 
  -1  -7 -12        4.66       -1.98      4.89 o 
  -1  -7 -13        4.69       -0.60      5.70 o 
  -1  -7 -14        1.05       -4.76      4.76 o 
  -1  -7 -15        9.95        5.29      4.80 o 
  -1  -7 -16        8.40        3.97      4.94 o 
   1   7  17      109.15       80.45      3.92 o 
  -1  -8  15        6.64        5.89      2.94 o 
  -1  -8  14       17.81       19.01      3.06 o 
  -1  -8  13       38.28       31.62      3.31 o 
  -1  -8  12       96.13       86.48      4.82 o 
  -1  -8  11       55.79       38.66      4.39 o 
  -1  -8  10        8.64       10.95      2.84 o 
  -1  -8   9       10.46        9.44      2.67 o 
  -1  -8   8       35.44       36.18      4.40 o 
  -1  -8   7       23.42       22.05      3.84 o 
  -1  -8   6        0.51       -1.53      4.97 o 
  -1  -8   5       34.09       32.23      4.19 o 
  -1  -8   4       34.40       42.37      4.63 o 
  -1  -8   3       37.04       57.05      5.93 o 
  -1  -8   2      112.16      134.79      6.05 o 
  -1  -8   1      203.58      252.83      7.62 o 
  -1  -8   0      190.53      233.21      7.64 o 
  -1  -8  -1       76.43      102.89      5.91 o 
  -1  -8  -2       52.03       71.44      5.10 o 
  -1  -8  -3       36.00       35.27      4.42 o 
  -1  -8  -4       20.96       24.10      4.42 o 
  -1  -8  -5        0.55       -2.66      4.60 o 
  -1  -8  -6       38.51       46.68      4.36 o 
  -1  -8  -7       23.14       25.40      3.92 o 
  -1  -8  -8       11.04        8.80      3.75 o 
  -1  -8  -9       10.36        9.71      3.80 o 
  -1  -8 -10       82.74       85.14      4.67 o 
  -1  -8 -11       68.68       81.81      4.47 o 
  -1  -8 -12       39.00       39.87      3.77 o 
  -1  -8 -13        0.02       -1.53      2.68 o 
   1   8  13       10.83       12.04      3.31 o 
  -1  -9  10        2.08        2.61      2.06 o 
  -1  -9   9        8.23        3.85      3.10 o 
  -1  -9   8       27.78       29.21      3.24 o 
  -1  -9   7       51.23       38.83      2.46 o 
  -1  -9   7       62.34       64.47      3.87 o 
  -1  -9   6       53.90       44.07      2.86 o 
  -1  -9   6       81.77       86.34      4.38 o 
  -1  -9   5       48.93       52.17      3.70 o 
  -1  -9   4       26.96       29.70      3.62 o 
  -1  -9   3       63.47       87.37      4.75 o 
  -1  -9   2       29.60       57.52      4.47 o 
  -1  -9   1      194.56      270.14      4.43 o 
  -1  -9   0       11.48       55.58      3.15 o 
  -1  -9   0      125.43      166.08      5.93 o 
  -1  -9  -1       43.83       60.53      2.97 o 
  -1  -9  -2       52.73       62.50      2.95 o 
  -1  -9  -3       26.43       31.96      2.73 o 
  -1  -9  -4       66.42       80.03      2.97 o 
  -1  -9  -5       78.62       81.93      3.91 o 
  -1  -9  -6       49.41       56.64      3.55 o 
  -1  -9  -7       19.72       19.32      3.19 o 
  -1  -9  -8        0.98        3.46      2.28 o 
   2  -9  -7       71.87       72.28      3.35 o 
   2  -9  -6       24.74       22.89      2.16 o 
   2  -9  -5       22.99       23.88      2.07 o 
   2  -9  -4       13.98       15.01      2.74 o 
   2  -9  -3       31.43       30.43      2.26 o 
   2  -9  -2       31.59       21.77      2.19 o 
   2  -9  -1       37.49       32.30      2.28 o 
   2  -9   0       44.33       37.30      3.01 o 
   2  -9   1       27.43       22.92      2.83 o 
   2  -9   2       61.39       43.48      3.24 o 
   2  -9   3       19.25       14.29      2.43 o 
   2  -9   4       27.90       22.63      2.71 o 
   2  -9   5       22.68       17.76      2.46 o 
  -2   9  -6       14.17       16.86      1.82 o 
   2  -9   7       24.77       24.38      1.99 o 
   2  -9   8       75.58       58.97      2.32 o 
   2  -9   9       45.69       43.15      2.68 o 
   2  -9  10       45.87       45.43      2.46 o 
  -2   8  14       13.84       14.24      2.74 o 
  -2   8  13        5.09        7.15      3.08 o 
  -2   8  12        9.67       11.13      3.31 o 
  -2   8  11        7.95       13.66      2.95 o 
  -2   8  10       36.61       54.74      2.93 o 
  -2   8   9      115.40      128.74      3.65 o 
  -2   8   8       88.05      101.66      3.59 o 
  -2   8   7       96.06      106.90      3.68 o 
   2  -8  -6       20.73       30.77      4.44 o 
   2  -8  -5       74.52       80.10      5.05 o 
   2  -8  -4       76.15       92.09      5.42 o 
   2  -8  -3      100.40       91.93      5.53 o 
   2  -8  -2        6.89        7.90      4.11 o 
   2  -8  -1       57.14       63.16      5.20 o 
   2  -8   0      122.06      129.07      6.29 o 
   2  -8   1       75.51       94.56      5.62 o 
   2  -8   2       92.39       91.02      5.40 o 
   2  -8   3        8.67       10.17      2.90 o 
   2  -8   4       65.19       81.05      3.79 o 
   2  -8   5      102.58       86.25      5.62 o 
   2  -8   6       64.50       64.07      4.96 o 
   2  -8   7       30.85       31.70      4.02 o 
   2  -8   8       58.70       77.49      5.08 o 
   2  -8   9      106.29      105.95      5.42 o 
  -2   8 -10       10.96       33.53      3.73 o 
   2  -8  10       77.02       86.88      4.91 o 
   2  -8  11       45.87       56.92      4.14 o 
   2  -8  12       10.78        9.30      2.94 o 
   2  -8  13        9.16        7.97      2.70 o 
   2  -8  14        0.56       -0.69      2.41 o 
  -2   7  18       51.11       40.02      2.05 o 
  -2   7  17        0.00       -0.83      2.21 o 
  -2   7  16        4.19        0.81      2.31 o 
  -2   7  15        7.60        3.55      2.56 o 
  -2   7  14       40.73       37.04      4.20 o 
  -2   7  13       84.31       66.76      4.77 o 
   2  -7 -12       66.12       69.25      4.69 o 
  -2   7  12       67.02       62.11      4.85 o 
   2  -7 -11       28.78       21.09      4.54 o 
  -2   7  11       56.14       44.04      4.36 o 
   2  -7 -10      158.76      128.80      5.85 o 
  -2   7  10      258.79      192.05      6.97 o 
  -2   7   9      200.60      154.36      4.76 o 
   2  -7  -8       10.18        8.82      4.04 o 
   2  -7  -7       80.81       58.34      4.18 o 
  -2   7   6       66.78       70.17      4.27 o 
  -2   7   5       78.02       73.05      4.35 o 
   2  -7  -4      257.09      198.49      7.97 o 
   2  -7  -3      252.87      251.50      8.72 o 
   2  -7  -2      271.52      209.34      8.17 o 
   2  -7  -1      124.83      119.73      6.68 o 
   2  -7   0       39.66       47.12      5.37 o 
   2  -7   1       39.52       45.24      5.49 o 
   2  -7   2      124.52      126.56      6.58 o 
   2  -7   3      193.53      207.62      7.61 o 
   2  -7   4      413.81      329.99      9.29 o 
   2  -7   5      161.13      138.35      6.82 o 
   2  -7   6       92.50       66.72      4.86 o 
   2  -7   6      105.76       94.67      6.16 o 
   2  -7   7       84.73       62.62      4.64 o 
   2  -7   8       13.66       14.56      3.31 o 
   2  -7   8       57.71       59.63      7.10 o 
   2  -7   9        0.06       -0.83      3.21 o 
   2  -7   9        6.22       -0.38      6.95 o 
   2  -7  10      190.92      140.93      6.29 o 
   2  -7  10      242.33      203.25      7.86 o 
   2  -7  11      164.68      127.23      5.65 o 
   2  -7  11      261.12      218.46      7.77 o 
   2  -7  12       45.05       28.45      3.32 o 
   2  -7  12       62.53       45.37      5.51 o 
   2  -7  13        1.47        5.78      2.26 o 
   2  -7  14      131.97      115.44      3.39 o 
   2  -7  15        0.09        0.55      2.03 o 
   2  -7  16        3.48        3.64      2.06 o 
   2  -7  17       13.35       11.48      2.61 o 
   2  -7  18        0.55        1.16      2.48 o 
  -2   6  20       20.14       20.08      2.33 o 
  -2   6  19        1.08       -0.86      2.47 o 
  -2   6  18        0.32        1.09      2.53 o 
  -2   6  17        0.29       -0.82      2.66 o 
  -2   6  16       22.32       21.47      3.04 o 
  -2   6  15        2.67        2.99      2.53 o 
  -2   6  14       10.40       14.76      2.57 o 
  -2   6  13      101.79       94.17      3.95 o 
  -2   6  12        3.25        1.61      2.85 o 
  -2   6  11      199.34      152.28      4.43 o 
   2  -6 -10        3.48        3.39      5.99 o 
   2  -6  -9      164.25      134.79      4.32 o 
   2  -6  -8        5.98        9.64      5.48 o 
   2  -6  -7      486.22      389.96     10.11 o 
   2  -6  -6        0.22       18.65      5.22 o 
   2  -6  -5      174.88      142.99      4.29 o 
  -2   6   4        0.05        3.63      3.77 o 
   2  -6  -3       21.32       15.89      4.90 o 
   2  -6  -2        0.27       -3.35      4.93 o 
  -2   6   1       53.05       37.25      4.67 o 
  -2   6   0      263.13      275.35      7.47 o 
   2  -6   1        1.22       21.51      4.57 o 
   2  -6   2       25.85       27.43      4.36 o 
   2  -6   3       19.54       17.84      4.59 o 
   2  -6   4        5.78        9.48      4.33 o 
   2  -6   5       17.91       11.35      4.46 o 
   2  -6   6        8.81       15.84      4.60 o 
   2  -6   7      381.03      308.96      6.18 o 
   2  -6   8       17.48        6.86      3.11 o 
   2  -6   9      367.17      315.40      6.46 o 
   2  -6  10        0.00        0.84      2.85 o 
   2  -6  11      116.00       94.37      3.77 o 
   2  -6  12        1.25        0.93      2.68 o 
   2  -6  13      174.24      150.68      4.49 o 
   2  -6  14        0.20        1.33      2.39 o 
   2  -6  15       37.70       33.77      2.47 o 
   2  -6  16       12.44       14.08      2.25 o 
   2  -6  17        3.81        6.73      2.87 o 
   2  -6  18        0.37       -0.86      2.62 o 
   2  -6  19        4.24        4.71      2.53 o 
   2  -6  20        0.58        2.87      2.35 o 
  -2   5  21        1.16        4.18      2.15 o 
  -2   5  20       14.44       14.69      2.14 o 
  -2   5  19        0.02       -2.40      2.40 o 
  -2   5  18       19.21       21.40      2.48 o 
  -2   5  17       72.61       71.20      3.52 o 
  -2   5  16       15.81       16.53      2.74 o 
  -2   5  15        0.15       -0.19      2.96 o 
  -2   5  14       86.25       75.44      3.80 o 
  -2   5  13       14.02       10.68      5.12 o 
  -2   5  12       29.42       39.91      5.45 o 
  -2   5  11      728.61      735.27     15.06 o 
   2  -5 -10      126.27      129.39     20.63 o 
  -2   5  10      143.78      137.83      8.50 o 
   2  -5  -9      283.83      267.02      7.05 o 
  -2   5   9      304.34      307.76     10.58 o 
   2  -5  -8       36.17       50.14      6.74 o 
  -2   5   8       36.66       43.22      8.35 o 
   2  -5  -7       21.75        4.96     14.93 o 
   2  -5  -6      225.85      195.20     13.57 o 
   2  -5  -5      576.63      598.93     20.53 o 
  -2   5   4       67.01       41.55     10.69 o 
  -2   5   3      159.12      148.66     12.40 o 
  -2   5   2        1.56        3.75     10.98 o 
  -2   5   1       58.59       50.47     10.82 o 
  -2   5   0     1861.11     2105.84     40.43 o 
  -2   5  -1       29.36       28.58      9.69 o 
  -2   5  -2      197.17      198.32     12.66 o 
  -2   5  -3        0.17        7.86     11.04 o 
  -2   5  -4        4.14        6.55     11.50 o 
  -2   5  -5      586.06      622.36     21.14 o 
  -2   5  -6      515.96      562.96     20.80 o 
  -2   5  -7       82.51       87.67     14.03 o 
   2  -5   8        0.80        2.57      4.08 o 
   2  -5   9       33.76       30.55      3.16 o 
   2  -5  10       28.83       31.40      2.92 o 
   2  -5  11      689.90      635.89      8.38 o 
   2  -5  12      215.99      186.51      5.01 o 
   2  -5  13       98.01       86.98      3.52 o 
   2  -5  14       16.88       13.90      2.68 o 
   2  -5  15       16.48       13.93      2.51 o 
   2  -5  16       46.24       42.11      2.69 o 
   2  -5  17       61.18       71.05      3.50 o 
   2  -5  18       15.99       16.54      2.60 o 
   2  -5  19       11.45        9.65      2.47 o 
   2  -5  20       16.56       16.94      2.37 o 
   2  -5  21        2.09        0.53      2.47 o 
  -2   4  23        8.86       14.31      3.05 o 
  -2   4  22       43.85       66.17      4.52 o 
  -2   4  21       40.15       56.67      4.71 o 
  -2   4  20        2.29        0.58      2.69 o 
  -2   4  19        0.31       -0.51      2.86 o 
  -2   4  18      211.95      213.94      5.43 o 
  -2   4  17       22.20       20.49      3.04 o 
  -2   4  16       76.01       76.53      3.81 o 
  -2   4  15       11.88        8.72      4.64 o 
  -2   4  14        7.05        8.12      7.01 o 
   2  -4 -13        0.67        6.93     17.06 o 
  -2   4  13       27.90       22.13      6.67 o 
   2  -4 -12      126.93       87.47     15.46 o 
  -2   4  12      169.98      153.66      8.40 o 
   2  -4 -11       53.46       30.82     13.24 o 
  -2   4  11      102.77      111.83      7.79 o 
   2  -4 -10        8.56       -2.80     11.79 o 
   2  -4  -9       13.64       21.63     10.12 o 
   2  -4  -8        3.49        5.86     12.68 o 
   2  -4  -7      859.75      877.10     24.38 o 
   2  -4  -6      120.47      141.07      9.73 o 
  -2   4   6      187.68      204.47     13.64 o 
   2  -4  -5     1333.44     1389.39     27.83 o 
  -2   4   5     2013.99     2111.52     38.09 o 
   2  -4  -4       32.24       41.30      6.99 o 
  -2   4   4       35.41       37.40      9.90 o 
   2  -4  -3       24.15       22.84      7.00 o 
  -2   4   3       82.34      104.35     10.33 o 
   2  -4  -2      206.82      182.88      9.33 o 
  -2   4   2      314.44      316.21     14.58 o 
   2  -4  -1      420.86      522.78     14.08 o 
  -2   4   1      588.19      874.16     23.26 o 
  -2   4   0      350.80      423.31     16.51 o 
  -2   4  -1      531.12      851.13     22.75 o 
  -2   4  -2      302.80      319.05     14.46 o 
  -2   4  -3      110.47      134.64     10.90 o 
  -2   4  -4       24.81       24.58      9.01 o 
  -2   4  -5     1930.33     2288.86     37.58 o 
  -2   4  -6      183.82      206.58     13.28 o 
  -2   4  -7      986.34     1075.07     27.32 o 
  -2   4  -8        2.68       -5.58     15.73 o 
  -2   4  -9       55.64       34.49     13.25 o 
   2  -4  10       15.04       26.16     15.54 o 
   2  -4  11      113.65       99.45      4.56 o 
   2  -4  12       70.87       56.98      4.47 o 
   2  -4  12      147.97      143.15      7.17 o 
   2  -4  13       44.83       41.21      4.30 o 
   2  -4  13       45.24       44.92      6.24 o 
   2  -4  14        7.78       13.10      4.26 o 
   2  -4  14        9.19       14.23      6.18 o 
   2  -4  15        0.38        2.00      3.97 o 
   2  -4  15        7.45       -0.20      5.87 o 
   2  -4  16        9.06       10.23      2.79 o 
   2  -4  17       16.77       11.86      3.25 o 
   2  -4  18      196.80      209.74      7.63 o 
   2  -4  18      325.55      358.51     10.66 o 
   2  -4  19        8.04        4.69      2.51 o 
   2  -4  20        3.11        3.50      2.39 o 
   2  -4  21       21.49       28.22      2.59 o 
   2  -4  22       16.30       31.12      3.97 o 
   2  -4  23       13.09       16.17      4.34 o 
  -2   3  24        1.48        2.30      2.61 o 
  -2   3  24        8.23        8.84      4.44 o 
  -2   3  23       14.86       10.76      4.75 o 
  -2   3  22       57.05       80.80      5.50 o 
  -2   3  21        7.60        8.55      5.54 o 
  -2   3  20       19.19       18.14      5.40 o 
  -2   3  19        2.22        3.20      4.06 o 
  -2   3  18        7.39        9.54      3.43 o 
  -2   3  17      120.40      126.86      3.80 o 
  -2   3  16      572.21      621.08      8.27 o 
   2  -3 -15     1235.62     1347.00     13.13 o 
  -2   3  14      183.27      171.53      7.35 o 
   2  -3 -13      417.54      450.62     10.12 o 
   2  -3 -12       36.26       53.30     12.94 o 
   2  -3 -11       46.84       72.39     11.31 o 
   2  -3 -10      216.91      217.95     12.98 o 
   2  -3  -9     4012.01     4788.42     53.35 o 
   2  -3  -8     4064.02     4830.05     51.15 o 
   2  -3  -7     4281.17     5322.05     51.09 o 
  -2   3   6       35.31       48.29      5.11 o 
  -2   3   5       17.21       25.56      4.40 o 
   2  -3  -4      295.24      395.85      9.43 o 
  -2   3   3      290.07      342.76      8.42 o 
   2  -3  -2      558.40      793.24     11.96 o 
  -2   3   1     1057.30     1418.57     15.03 o 
   2  -3   0      338.17      498.79      8.76 o 
   2  -3   1      880.68     1370.47     13.28 o 
  -2   3  -2      522.43      767.12     19.87 o 
  -2   3  -3      332.55      365.37     14.47 o 
  -2   3  -4      211.60      316.37     13.54 o 
  -2   3  -5       26.53       36.98      6.85 o 
  -2   3  -6       23.89       32.06      7.90 o 
  -2   3  -7     3931.20     4869.64     53.61 o 
  -2   3  -8     4150.66     4600.53     52.98 o 
   2  -3   9     4163.99     3565.43     39.63 o 
   2  -3  10      148.05      113.50      9.23 o 
  -2   3 -11       60.06       52.68     11.73 o 
   2  -3  12       59.25       50.58     13.84 o 
   2  -3  13      396.26      430.52      9.60 o 
   2  -3  14      184.36      180.69      5.10 o 
   2  -3  15     1234.44     1475.75     13.02 o 
   2  -3  16      530.47      564.34     12.65 o 
   2  -3  17      125.60      129.29      6.70 o 
   2  -3  18       11.58       11.29      2.88 o 
   2  -3  19        3.59        0.57      3.20 o 
   2  -3  20       15.09       15.76      2.94 o 
   2  -3  21        9.41       11.94      3.03 o 
   2  -3  22       63.62       80.15      5.38 o 
   2  -3  23       11.97        9.12      4.51 o 
   2  -3  24       12.01       13.24      4.38 o 
  -2   2  25       22.85       29.24      1.99 o 
  -2   2  24        9.01        9.93      2.03 o 
  -2   2  23        4.80        7.09      5.87 o 
  -2   2  22      132.37      158.46      7.10 o 
  -2   2  21        6.91        5.36      5.25 o 
  -2   2  20       18.05        9.66      5.43 o 
  -2   2  19       23.31       14.38      5.49 o 
  -2   2  18        1.37        0.79      3.33 o 
  -2   2  17       48.28       43.90      3.35 o 
  -2   2  16     1025.17     1115.13     13.77 o 
  -2   2  15      375.83      378.01      9.24 o 
   2  -2 -14      482.95      431.08     18.50 o 
   2  -2 -13       61.75       58.73      8.78 o 
   2  -2 -12      270.51      255.63     13.79 o 
   2  -2 -11       10.20        8.50      7.13 o 
   2  -2 -10      185.96      159.71     10.38 o 
   2  -2  -9      594.52      582.19     17.58 o 
   2  -2  -8     1230.86     1308.88     25.24 o 
  -2   2   7       29.87       23.00      3.65 o 
  -2   2   6      113.76      129.21      4.58 o 
  -2   2   5      665.27      743.37     11.95 o 
  -2   2   4      285.16      341.43      8.00 o 
  -2   2   3       72.86       77.52      4.17 o 
  -2   2   2     1672.53     1698.52     16.26 o 
  -2   2   1      121.79      128.61      4.87 o 
  -2   2   0      358.52      375.50      7.68 o 
  -2   2  -1      115.32      132.54      4.75 o 
  -2   2  -2     1755.48     1902.66     16.24 o 
  -2   2  -3       89.02       95.25      4.03 o 
  -2   2  -4      253.51      335.90      6.69 o 
  -2   2  -5      716.63      849.34      9.83 o 
  -2   2  -6      100.15      110.74      8.58 o 
  -2   2  -7       26.19       23.15      5.93 o 
  -2   2  -8     1312.98     1371.39     27.68 o 
  -2   2  -9      566.55      553.03     14.10 o 
   2  -2  10      150.49      107.27      6.95 o 
  -2   2 -11       12.58       17.88      8.03 o 
  -2   2 -12      260.98      242.79     10.47 o 
  -2   2 -13       53.83       50.67      9.84 o 
   2  -2  14      440.92      386.20     13.22 o 
   2  -2  15      334.49      358.17      8.66 o 
   2  -2  16      927.74      990.31     14.30 o 
   2  -2  17       29.74       32.30      3.17 o 
   2  -2  18        1.35       -0.04      3.58 o 
   2  -2  19       21.82       19.78      2.96 o 
   2  -2  20       19.96       21.42      2.71 o 
   2  -2  21        8.46       12.34      5.58 o 
   2  -2  22      126.35      156.93      6.68 o 
   2  -2  23        4.63        0.37      6.42 o 
   2  -2  24       11.06       21.78      3.52 o 
   2  -2  25       18.31       24.60      3.39 o 
  -2   1  25       31.94       39.80      2.77 o 
  -2   1  24       25.56       20.73      2.37 o 
  -2   1  23        2.88        1.07      6.45 o 
  -2   1  22       13.54       24.21      5.96 o 
  -2   1  21       49.54       44.25      6.24 o 
  -2   1  20       98.82       92.16      6.80 o 
  -2   1  19       41.05       45.96      6.63 o 
  -2   1  18      401.79      362.03      6.89 o 
  -2   1  17      954.94      960.00     10.25 o 
  -2   1  16       39.10       36.67      3.31 o 
  -2   1  15      347.29      353.66      7.79 o 
   2  -1 -14     1436.33     1472.55     31.65 o 
   2  -1 -13      222.58      234.48     13.61 o 
   2  -1 -12       17.34       17.66      8.04 o 
   2  -1 -11     1079.60     1039.10     23.97 o 
   2  -1 -10      227.54      224.59     11.24 o 
  -2   1   9      553.21      559.77     15.80 o 
  -2   1   8       54.79       43.39      5.75 o 
  -2   1   7     1089.23     1190.46     21.02 o 
  -2   1   6        3.76        5.07      3.46 o 
  -2   1   5     2925.58     3571.13     22.57 o 
  -2   1   4      550.49      589.91      8.97 o 
  -2   1   3       91.63      116.14      4.52 o 
  -2   1   2      689.00      875.98     10.79 o 
  -2   1   1       82.69      107.64      4.33 o 
  -2   1   0      234.69      308.53      6.73 o 
  -2   1  -1       97.67      115.63      4.58 o 
  -2   1  -2      691.06      951.13     11.38 o 
  -2   1  -3       97.72      139.27      4.98 o 
  -2   1  -4      514.82      649.98      9.55 o 
  -2   1  -5     2967.28     4256.14     42.11 o 
  -2   1  -6        2.91       -2.73      6.75 o 
  -2   1  -7     1095.97     1265.72     25.47 o 
  -2   1  -8       53.03       41.46      5.77 o 
  -2   1  -9      535.26      507.53     12.93 o 
   2  -1  10      240.38      266.87     10.20 o 
  -2   1 -11     1107.54     1094.21     20.12 o 
   2  -1  12       18.28       25.58      9.42 o 
   2  -1  13      252.95      268.10     11.96 o 
  -2   1 -14     1375.43     1461.29     25.52 o 
   2  -1  15      380.76      442.75      9.64 o 
   2  -1  16       25.46       23.97      4.08 o 
   2  -1  17     1024.65     1184.04     12.89 o 
   2  -1  18      419.59      450.05      8.40 o 
   2  -1  19       35.36       47.87      4.17 o 
   2  -1  20      105.55      132.72      4.75 o 
   2  -1  21       54.36       60.45      6.05 o 
   2  -1  22        8.67        7.61      5.17 o 
   2  -1  23        4.13        2.32      4.90 o 
   2  -1  24       30.18       38.31      4.89 o 
   2  -1  25       25.82       40.16      3.41 o 
  -2   0  26       22.87       30.59      2.17 o 
  -2   0  25       59.68       77.37      3.35 o 
  -2   0  24        1.08        2.23      2.35 o 
  -2   0  23      108.60      122.77      4.87 o 
  -2   0  22       10.87        8.88      6.18 o 
  -2   0  21        3.95        8.28      6.26 o 
  -2   0  20      217.03      226.22      7.59 o 
  -2   0  20      291.98      324.92     10.05 o 
  -2   0  19       26.64       29.85      5.85 o 
  -2   0  19       31.19       40.11      8.85 o 
  -2   0  18       63.87       54.49      5.98 o 
  -2   0  17       98.13       81.19     25.62 o 
  -2   0  17      136.86      124.51      6.19 o 
  -2   0  16        9.51        7.34     12.51 o 
  -2   0  16       21.09       23.16      7.89 o 
   2   0 -15      620.16      551.65     15.56 o 
   2   0 -14     1243.53     1067.18     20.39 o 
   2   0 -13      194.57      154.06     10.40 o 
   2   0 -12        1.11        6.61      6.99 o 
  -2   0  11       31.46       21.14      6.27 o 
  -2   0  10      128.71      118.01      7.22 o 
  -2   0   9     1192.61     1140.41     20.46 o 
  -2   0   8     3334.78     3139.19     32.99 o 
  -2   0   7     2735.91     2659.42     29.47 o 
  -2   0   6       73.88       62.99      5.34 o 
  -2   0   5      269.91      228.03      4.92 o 
  -2   0   4      977.69      853.28     10.29 o 
  -2   0   4     1833.44     1820.54     22.90 o 
  -2   0   3      347.85      319.27      7.00 o 
  -2   0   3      491.49      500.39     12.33 o 
  -2   0   2       55.99       53.13      3.67 o 
  -2   0   2       83.51       74.99      5.84 o 
  -2   0   1      103.17      105.51      5.27 o 
  -2   0   1      177.47      201.65      8.43 o 
  -2   0   0      895.83     1076.76     16.06 o 
  -2   0  -1      122.31      143.13      6.82 o 
  -2   0  -2       79.33       82.40      6.95 o 
  -2   0  -4     2002.63     2176.22     26.69 o 
  -2   0  -5      507.89      475.85     13.68 o 
   2   0   6       26.32       34.83      5.64 o 
  -2   0  -6       71.20       63.44      6.71 o 
   2   0   7     1628.20     1945.34     27.63 o 
  -2   0  -7     2689.34     2708.48     32.76 o 
   2   0   8     1499.99     1702.22     19.26 o 
   2   0   9      588.96      658.63     12.82 o 
   2   0  10      397.41      473.08     11.34 o 
   2   0  11       11.56       13.61      7.13 o 
   2   0  12      152.85      186.19     11.48 o 
  -2   0 -13      197.41      202.90      9.27 o 
  -2   0 -14      907.33      753.15     25.52 o 
   2   0  15      532.68      598.64      8.54 o 
   2   0  16       19.07       20.58      5.43 o 
   2   0  17       63.74       64.03      3.50 o 
   2   0  18       70.89       75.93      3.69 o 
   2   0  19        7.48        8.64      3.13 o 
   2   0  20      123.37      138.22      4.58 o 
   2   0  21        0.02        0.85      2.63 o 
   2   0  22        3.57        1.64      2.40 o 
   2   0  23       74.42      102.78      5.61 o 
   2   0  24        9.48       12.11      3.30 o 
   2   0  25       32.69       47.76      3.51 o 
   2   0  26       26.48       41.52      2.79 o 
  -2  -1  26        7.81        9.23      1.94 o 
  -2  -1  25        0.04       -1.02      2.05 o 
  -2  -1  24       24.64       26.83      2.83 o 
  -2  -1  23       15.24       13.37      2.65 o 
  -2  -1  22        1.04        1.09      2.40 o 
  -2  -1  21       18.06       10.48      2.48 o 
  -2  -1  20       27.10       24.80      2.80 o 
  -2  -1  19        7.53        5.01      5.25 o 
  -2  -1  18      126.92      120.70      6.08 o 
  -2  -1  17       22.66       24.81      5.63 o 
  -2  -1  16       25.04       16.70      5.56 o 
  -2  -1  15       30.10       30.26      5.30 o 
   2   1 -14      171.34      145.42      8.61 o 
   2   1 -13      156.29      128.94      7.60 o 
  -2  -1  12       42.75       30.60     11.13 o 
  -2  -1  11       47.00       48.76      7.06 o 
  -2  -1  10      302.75      305.61     10.64 o 
  -2  -1   9       87.95       82.79      5.84 o 
  -2  -1   8        1.82        4.42      4.83 o 
  -2  -1   7        7.45        3.27      4.57 o 
  -2  -1   6       37.07       28.16      4.29 o 
  -2  -1   5      736.22      684.38     10.57 o 
  -2  -1   4     2753.31     2525.38     19.82 o 
  -2  -1   3       73.51       54.21      2.30 o 
  -2  -1   2     1362.88     1260.68     11.19 o 
  -2  -1   1       84.65       79.50      5.80 o 
  -2  -1   0      224.26      191.19      8.12 o 
  -2  -1  -1      104.18      103.90      4.78 o 
  -2  -1  -2     2334.61     2283.95     19.59 o 
  -2  -1  -3      351.67      376.81      8.30 o 
   2   1   4     1858.85     1663.09     10.16 o 
  -2  -1  -5      406.90      432.32      6.74 o 
   2   1   6        5.29        5.52      2.82 o 
  -2  -1  -7      187.89      191.65      5.84 o 
  -2  -1  -8      163.48      190.98      6.42 o 
  -2  -1  -9      174.46      237.09     12.44 o 
  -2  -1 -10      261.64      305.22     15.30 o 
  -2  -1 -11      103.58      122.36     10.68 o 
  -2  -1 -12      173.79      172.51     12.03 o 
  -2  -1 -13      253.12      295.47     15.55 o 
  -2  -1 -14       64.55       54.62     17.25 o 
   2   1  15       28.11       39.34      4.54 o 
   2   1  16       17.05       16.22      4.15 o 
   2   1  17        8.44       13.35      3.94 o 
   2   1  18      103.36      105.11      3.51 o 
   2   1  19       35.86       38.98      3.24 o 
   2   1  20        0.58        1.85      2.77 o 
   2   1  21        4.44        3.95      2.52 o 
   2   1  22        3.24        3.65      2.38 o 
   2   1  23       30.03       35.50      2.44 o 
   2   1  24       24.87       28.83      3.26 o 
   2   1  25        1.21        4.52      3.14 o 
  -2  -2  25       25.73       30.86      2.41 o 
  -2  -2  24       24.40       24.49      2.51 o 
  -2  -2  23       47.79       54.02      3.53 o 
  -2  -2  22        0.73       -1.34      2.25 o 
  -2  -2  21        8.17        7.16      2.30 o 
  -2  -2  20       13.68       12.56      2.48 o 
  -2  -2  19        0.30        2.79      2.59 o 
  -2  -2  18        2.93        2.91      2.41 o 
  -2  -2  17       49.96       38.26      3.05 o 
  -2  -2  16        2.79        1.28      2.51 o 
  -2  -2  15       38.52       28.74      2.64 o 
  -2  -2  14       36.05       37.74      3.11 o 
  -2  -2  13      160.01      303.22     20.45 o 
  -2  -2  12        0.16       12.35     13.24 o 
  -2  -2  11     1724.61     1643.36     26.66 o 
  -2  -2  10      104.94      120.36      8.03 o 
  -2  -2   9      626.86      577.79     14.67 o 
  -2  -2   8      485.13      520.59     13.15 o 
  -2  -2   7      129.20      107.70      3.89 o 
  -2  -2   6       43.66       30.17      3.23 o 
  -2  -2   5     2191.05     2078.26     19.83 o 
  -2  -2   4       16.59       18.04      3.06 o 
  -2  -2   3       36.83       54.81      4.22 o 
  -2  -2   2       36.82       43.04      3.85 o 
  -2  -2   1      408.17      508.10      9.23 o 
  -2  -2   0      983.89     1048.14     15.49 o 
  -2  -2  -1     1232.23     1310.85     17.39 o 
  -2  -2  -2       75.81       68.53      4.82 o 
  -2  -2  -3      609.13      632.00     12.42 o 
  -2  -2  -4       59.15       68.78      5.15 o 
  -2  -2  -5     1223.95     1254.33     17.60 o 
  -2  -2  -6       45.68       50.92      4.98 o 
  -2  -2  -7       79.56       73.51      5.43 o 
  -2  -2  -8      461.25      462.34     11.17 o 
  -2  -2  -9     1516.74     1647.43     35.92 o 
  -2  -2 -10       21.88       47.67      9.81 o 
  -2  -2 -11      837.09      907.41     28.68 o 
  -2  -2 -12        1.48       -2.33     12.81 o 
  -2  -2 -13       61.33       31.35     16.19 o 
   2   2  14       29.83       27.58      4.42 o 
   2   2  15       87.80       84.88      4.05 o 
   2   2  16        8.48        6.81      4.10 o 
   2   2  17       11.16       17.32      4.01 o 
   2   2  18        1.80       -1.45      5.19 o 
   2   2  19        1.34        1.06      5.29 o 
   2   2  20        3.06        2.13      2.70 o 
   2   2  21       12.65       11.01      2.38 o 
   2   2  22       27.51       30.72      2.44 o 
   2   2  23       69.17       78.01      2.92 o 
   2   2  24        6.25        4.84      1.75 o 
   2   2  25       13.21       15.76      3.02 o 
  -2  -3  23       16.67       18.56      2.46 o 
  -2  -3  22       15.17       18.71      1.98 o 
  -2  -3  21        6.41        6.70      1.95 o 
  -2  -3  20       14.32       10.91      2.08 o 
  -2  -3  19        2.56        3.02      1.95 o 
  -2  -3  18      115.11      103.87      2.85 o 
  -2  -3  17       12.42        9.14      2.12 o 
  -2  -3  16       41.15       30.66      2.13 o 
  -2  -3  15        0.53        3.31      2.23 o 
  -2  -3  14        4.22        6.09      2.27 o 
  -2  -3  13      204.12      159.49      4.57 o 
  -2  -3  13      210.39      176.56      7.00 o 
  -2  -3  12        0.26      -15.48     16.13 o 
  -2  -3  11      214.26      174.43     10.97 o 
  -2  -3  10        0.27       -5.89      9.49 o 
  -2  -3   9      387.59      393.21     13.15 o 
  -2  -3   8      255.39      283.45     10.65 o 
  -2  -3   7      513.06      517.63     13.19 o 
  -2  -3   6      407.16      293.21      8.62 o 
  -2  -3   5       73.65       77.15      5.47 o 
  -2  -3   4       10.63       14.80      4.97 o 
  -2  -3   3      886.95      875.47     22.42 o 
  -2  -3   2     1869.66     1961.44     33.18 o 
  -2  -3   1      465.48      819.34     22.14 o 
  -2  -3   0     4873.94     5206.99     38.83 o 
  -2  -3  -1     1930.14     2212.16     25.75 o 
  -2  -3  -2       41.16       89.51      6.39 o 
  -2  -3  -3        2.39        9.94      4.73 o 
  -2  -3  -4      119.05       93.90      5.99 o 
  -2  -3  -5       12.97       22.58      5.28 o 
  -2  -3  -6      527.21      540.11     13.71 o 
  -2  -3  -7      547.33      590.78     14.22 o 
  -2  -3  -8       27.35       35.97      7.66 o 
  -2  -3  -9      108.08      117.72      8.59 o 
  -2  -3 -10        0.03       15.22     13.32 o 
  -2  -3 -11      198.05      232.49     17.37 o 
   2   3  12       10.31       20.58      5.26 o 
  -2  -3 -13        7.56        6.99      5.12 o 
   2   3  13       10.12        7.98     10.77 o 
  -2  -3 -14        4.59        4.20      5.26 o 
   2   3  14        4.91       12.38      9.68 o 
  -2  -3 -15        0.95        4.61      3.66 o 
   2   3  15       25.95       38.34      8.83 o 
  -2  -3 -16      112.47      110.49      5.53 o 
   2   3  16      120.02      138.76      8.46 o 
  -2  -3 -17       22.38       26.13      4.28 o 
   2   3  18       73.35       76.25      5.74 o 
   2   3  19        7.15        1.67      5.28 o 
   2   3  20       12.41       12.92      2.40 o 
   2   3  21        9.72        4.55      2.16 o 
   2   3  22       42.44       52.27      2.60 o 
   2   3  23        7.74        9.47      1.74 o 
   2   3  24       32.44       31.63      2.01 o 
  -2  -4  22       20.32       24.05      3.25 o 
  -2  -4  21       31.75       28.10      3.26 o 
  -2  -4  20       93.69       91.51      4.09 o 
  -2  -4  19       39.76       42.24      2.56 o 
  -2  -4  18       38.23       31.94      2.91 o 
  -2  -4  17       10.71        7.70      2.62 o 
  -2  -4  16       17.78       20.20      2.71 o 
  -2  -4  15       26.35       21.17      2.60 o 
  -2  -4  14       59.66       49.37      2.63 o 
  -2  -4  13       12.11       12.96      2.62 o 
  -2  -4  12      122.53      117.82      4.84 o 
  -2  -4  11       90.90      101.11      3.10 o 
  -2  -4  10      104.70      128.05      4.74 o 
  -2  -4   9      439.66      389.83     19.61 o 
  -2  -4   8      462.70      451.65     18.26 o 
  -2  -4   7      332.50      349.14     16.85 o 
  -2  -4   6      214.05      234.68     13.72 o 
  -2  -4   5      109.60      130.66     12.86 o 
  -2  -4   4       51.97       49.52     11.17 o 
  -2  -4   3       21.34        9.47     11.85 o 
  -2  -4   2       77.01       70.68     11.43 o 
  -2  -4   1      140.64      190.48     13.01 o 
  -2  -4   0      220.49      279.70     15.74 o 
  -2  -4  -1       65.44       54.95      8.62 o 
  -2  -4  -2       21.29       24.82      8.72 o 
  -2  -4  -3       32.07       33.54      9.34 o 
  -2  -4  -4      176.66      248.00     11.12 o 
  -2  -4  -5      192.23      292.58     11.60 o 
  -2  -4  -6      204.13      261.01     12.46 o 
  -2  -4  -7      628.78      928.70     20.49 o 
  -2  -4  -8      279.66      335.13     14.87 o 
  -2  -4  -9      134.15      159.07      6.48 o 
  -2  -4 -10      146.80      159.58      6.91 o 
  -2  -4 -11       81.24      103.05      6.46 o 
  -2  -4 -12        7.40        3.25      5.33 o 
  -2  -4 -13       44.23       56.61      6.73 o 
  -2  -4 -14       18.93       25.14      6.80 o 
  -2  -4 -15       28.94       43.26      6.78 o 
  -2  -4 -16       13.12        4.64      6.68 o 
  -2  -4 -17       23.35       39.56      5.10 o 
   2   4  18       59.79       66.27      7.06 o 
   2   4  19       69.71      100.24      6.30 o 
   2   4  20       37.94       46.64      3.20 o 
   2   4  21       47.09       50.42      3.08 o 
   2   4  22       41.09       47.83      3.12 o 
   2   4  23       32.67       31.88      2.36 o 
  -2  -5  21        5.18        8.08      3.31 o 
  -2  -5  20       22.72       16.47      2.46 o 
  -2  -5  19        4.47        4.44      2.62 o 
  -2  -5  18       44.18       42.06      2.89 o 
  -2  -5  17      109.88      109.82      4.09 o 
  -2  -5  16      106.74      117.08      4.53 o 
  -2  -5  15      226.11      236.81      5.93 o 
  -2  -5  14      192.44      194.57      5.59 o 
  -2  -5  13       65.21       55.53      2.93 o 
  -2  -5  12       59.92       56.89      3.53 o 
  -2  -5  11      101.85       96.02      4.35 o 
  -2  -5  10      221.09      219.16      5.58 o 
  -2  -5   9     1473.88     1350.42     12.60 o 
  -2  -5   8     1564.88     1469.35     12.79 o 
  -2  -5   7      823.23      791.78      9.26 o 
  -2  -5   6      134.78      162.59      4.45 o 
  -2  -5   5       42.02       43.07     16.27 o 
  -2  -5   4       11.91       14.81     13.18 o 
  -2  -5   3      205.97      205.40     15.38 o 
  -2  -5   2      335.01      390.59     19.25 o 
  -2  -5   1      145.07      172.26     14.00 o 
  -2  -5   0      229.12      280.98     16.98 o 
  -2  -5  -1      335.54      419.51     20.72 o 
  -2  -5  -2      176.60      197.85     10.89 o 
  -2  -5  -3        8.24       25.47     11.51 o 
  -2  -5  -4       64.84       64.01      5.28 o 
  -2  -5  -5      209.58      235.43      5.26 o 
  -2  -5  -6      780.47      892.20      9.49 o 
  -2  -5  -7     1802.52     2050.80     14.99 o 
  -2  -5  -8     1097.35     1294.07     16.56 o 
  -2  -5  -9      269.52      293.57      9.28 o 
  -2  -5 -10       95.80      103.72      5.98 o 
  -2  -5 -11       50.49       48.74      5.13 o 
  -2  -5 -12       48.32       55.73      4.98 o 
  -2  -5 -13      263.87      311.57      9.58 o 
  -2  -5 -14      155.51      211.47      7.69 o 
  -2  -5 -15      101.56      137.06      6.56 o 
  -2  -5 -16      135.57      193.01      6.67 o 
  -2  -5 -17       29.52       44.85      4.70 o 
  -2  -5 -18        4.17        5.32      6.32 o 
   2   5  19       13.90        8.62      2.16 o 
   2   5  20        4.40        6.64      1.99 o 
   2   5  21        2.06        2.55      1.76 o 
  -2  -6  19       25.55       19.38      2.41 o 
  -2  -6  18       28.62       17.58      2.91 o 
  -2  -6  17       77.64       75.31      3.22 o 
  -2  -6  16      399.71      377.45      6.39 o 
  -2  -6  15      410.47      325.59      6.22 o 
  -2  -6  14      201.02      159.98      4.65 o 
  -2  -6  13       68.15       46.57      4.32 o 
  -2  -6  12       16.06       11.20      4.11 o 
  -2  -6  11      168.45      132.25      4.65 o 
  -2  -6  10      298.80      228.34      5.71 o 
  -2  -6   9      223.93      176.04      5.17 o 
  -2  -6   8       19.76       15.41      3.66 o 
  -2  -6   7      118.37      101.00      3.96 o 
  -2  -6   6      123.17      120.15      4.33 o 
  -2  -6   5        8.34        5.27      4.63 o 
  -2  -6   4      472.92      467.94     10.79 o 
  -2  -6   3      336.08      363.09      9.70 o 
  -2  -6   2       44.19       36.34      4.92 o 
  -2  -6   1        1.60        7.16      3.87 o 
  -2  -6   0        1.94        1.11      4.53 o 
  -2  -6  -1       42.67       38.73      3.65 o 
  -2  -6  -2      542.86      569.34      8.51 o 
  -2  -6  -3      293.89      346.63      6.80 o 
  -2  -6  -4       10.06       13.13      3.54 o 
  -2  -6  -5      161.72      179.93      5.14 o 
  -2  -6  -6       81.91       81.91      3.90 o 
  -2  -6  -7       31.30       32.97      3.71 o 
  -2  -6  -8      248.54      262.65      5.90 o 
  -2  -6  -9      316.68      319.80      9.80 o 
  -2  -6 -10      113.34       96.60      5.84 o 
  -2  -6 -11       18.74       20.47      4.51 o 
  -2  -6 -12      105.30       96.59      5.53 o 
  -2  -6 -13      204.65      231.91      7.98 o 
  -2  -6 -14      462.35      540.66     11.29 o 
  -2  -6 -15      308.25      355.72      8.84 o 
  -2  -6 -16       47.98       55.89      4.31 o 
  -2  -6 -17       43.32       30.10      5.01 o 
   2   6  18       16.59       14.63      2.54 o 
   2   6  19       25.57       18.00      2.17 o 
  -2  -7  17      129.53      104.88      3.52 o 
  -2  -7  16      132.45      119.21      3.22 o 
  -2  -7  15       21.15       21.29      2.68 o 
  -2  -7  14        9.88        8.38      2.51 o 
  -2  -7  13        0.45        1.00      3.00 o 
  -2  -7  12       78.82       63.83      3.41 o 
  -2  -7  11      154.09      135.36      4.33 o 
  -2  -7  10       72.46       55.61      4.10 o 
  -2  -7   9       86.42       95.32      4.36 o 
  -2  -7   8       86.19       74.64      3.85 o 
  -2  -7   7      176.20      199.31      5.45 o 
  -2  -7   6      178.35      186.18      7.22 o 
  -2  -7   5      199.69      221.36      7.68 o 
  -2  -7   4       97.96      108.04      6.01 o 
  -2  -7   3        1.86        5.27      4.97 o 
  -2  -7   2       45.51       61.70      5.19 o 
  -2  -7   1       29.07       41.00      4.07 o 
  -2  -7   0       47.84       67.11      4.09 o 
  -2  -7  -1       27.79       35.15      3.65 o 
  -2  -7  -2        1.28        1.60      4.32 o 
  -2  -7  -3      160.97      182.81      5.35 o 
  -2  -7  -4      166.35      181.01      5.26 o 
  -2  -7  -5      233.22      269.94      6.18 o 
  -2  -7  -6      113.43      123.33      4.59 o 
  -2  -7  -7      123.97      144.60      4.83 o 
  -2  -7  -8       52.56       66.65      4.12 o 
  -2  -7  -9      117.82      132.60      6.44 o 
  -2  -7 -10      136.26      137.71      6.78 o 
  -2  -7 -11       48.53       47.60      5.07 o 
  -2  -7 -12        0.32        3.50      4.38 o 
  -2  -7 -13       15.35       17.63      4.26 o 
  -2  -7 -14       19.47       22.30      4.12 o 
  -2  -7 -15      162.90      180.30      4.86 o 
  -2  -8  13       10.51        9.26      2.33 o 
  -2  -8  12        1.32        2.32      2.46 o 
  -2  -8  11       33.45       35.63      2.98 o 
  -2  -8  10       15.43       14.56      3.72 o 
  -2  -8   9       58.74       56.54      4.76 o 
  -2  -8   8       58.41       53.46      4.66 o 
  -2  -8   7       50.19       48.14      4.92 o 
  -2  -8   6       59.68       51.09      4.93 o 
  -2  -8   5       24.77       31.04      4.59 o 
  -2  -8   4       55.26       77.21      3.72 o 
  -2  -8   3       32.72       31.63      4.53 o 
  -2  -8   2        4.70        4.45      4.05 o 
  -2  -8   1        3.66        1.71      4.09 o 
  -2  -8   0        5.99       14.03      3.35 o 
  -2  -8  -1        3.38        2.45      3.30 o 
  -2  -8  -2       51.19       57.13      3.47 o 
  -2  -8  -3       41.51       57.34      3.43 o 
  -2  -8  -4       25.11       34.51      4.54 o 
  -2  -8  -5       72.23       75.49      4.87 o 
  -2  -8  -6       45.89       45.91      4.31 o 
  -2  -8  -7       70.88       68.93      4.57 o 
  -2  -8  -8       36.11       35.31      4.33 o 
  -2  -8  -9       24.50       26.26      3.00 o 
  -2  -8 -10        0.27       -0.80      2.67 o 
  -2  -8 -11       17.47       17.05      2.62 o 
  -2  -8 -12       73.38       65.79      3.06 o 
  -2  -9   7        8.05        5.72      2.16 o 
  -2  -9   6       29.71       28.63      3.24 o 
  -2  -9   5       12.17       14.10      3.12 o 
  -2  -9   4       18.29       17.92      3.37 o 
  -2  -9   3       10.45       18.92      3.45 o 
  -2  -9   2       50.80       88.15      4.39 o 
  -2  -9   1       17.65       26.19      3.45 o 
  -2  -9   0       28.82       52.88      3.87 o 
  -2  -9  -1       31.14       43.45      3.78 o 
  -2  -9  -2       12.66       23.81      3.57 o 
  -2  -9  -3       11.30       12.63      3.60 o 
  -3   9   4       66.38       58.68      3.46 o 
  -3   9   3       33.54       40.59      3.43 o 
  -3   9   2       39.75       39.22      3.27 o 
  -3   9   1        0.17       -1.26      3.40 o 
   3  -9   0       14.80       23.16      2.43 o 
  -3   9  -1       24.11       18.97      2.16 o 
  -3   9  -2        0.13        0.61      2.39 o 
   3  -9   3       25.91       32.59      2.25 o 
   3  -9   4       47.30       43.44      2.31 o 
   3  -9   5       41.69       52.25      2.39 o 
   3  -9   6       50.85       55.99      2.29 o 
  -3   9  -7      125.57      114.04      2.59 o 
   3  -9   8       35.37       35.25      2.65 o 
  -3   8  13       14.56       17.50      1.53 o 
  -3   8  12        6.59       14.93      3.43 o 
  -3   8  11       24.55       25.94      3.73 o 
  -3   8  10        6.07       10.22      3.99 o 
  -3   8   9       17.89       15.43      4.14 o 
   3  -8  -8        1.91        6.25      3.26 o 
  -3   8   8        6.34        9.61      4.52 o 
   3  -8  -7       49.21       33.44      2.51 o 
  -3   8   7       60.98       55.57      5.03 o 
  -3   8   6       60.65       52.68      3.56 o 
   3  -8  -6      168.92      155.76      6.16 o 
  -3   8   5       94.76       73.29      3.84 o 
   3  -8  -5      138.75      133.98      6.03 o 
   3  -8  -4       49.06       42.00      4.50 o 
   3  -8  -3        9.47        4.14      4.31 o 
   3  -8  -2        2.84        4.77      3.79 o 
   3  -8  -2        3.26        1.72      4.42 o 
   3  -8  -1       20.27       16.97      3.43 o 
   3  -8  -1       21.58       21.40      4.12 o 
   3  -8   0        0.55       14.01      3.27 o 
   3  -8   0       86.18      116.62      5.83 o 
   3  -8   1      140.96       92.59      4.76 o 
   3  -8   2        2.17        2.86      3.14 o 
   3  -8   3        0.69        1.82      2.98 o 
   3  -8   4        6.05        4.23      2.77 o 
   3  -8   5       23.87       26.15      3.21 o 
   3  -8   6       72.42       61.58      2.84 o 
   3  -8   7      178.24      130.01      3.62 o 
   3  -8   8       19.38       22.13      2.03 o 
   3  -8   9        7.29        3.20      1.80 o 
   3  -8  10        9.85        9.75      2.14 o 
   3  -8  11        7.32        9.78      2.16 o 
   3  -8  12        8.75        7.25      2.10 o 
   3  -8  13        5.17        7.77      2.00 o 
  -3   7  17        6.97        6.95      2.00 o 
  -3   7  16       22.59       18.36      1.54 o 
  -3   7  15       74.70       63.62      3.30 o 
  -3   7  14      142.48      119.03      4.58 o 
  -3   7  13       15.01        9.91      2.71 o 
  -3   7  12       23.06        9.83      2.84 o 
  -3   7  11       51.54       32.18      3.38 o 
  -3   7  10      139.31      113.58      3.42 o 
  -3   7   9       21.02       22.52      2.73 o 
  -3   7   8      209.18      158.65      4.29 o 
  -3   7   7       15.97       14.50      3.03 o 
  -3   7   6       32.73       20.47      2.93 o 
   3  -7  -5        0.52        3.50      3.09 o 
   3  -7  -4      316.69      252.88      8.20 o 
   3  -7  -3        0.13       14.62      3.09 o 
   3  -7  -2       97.64       75.71      3.42 o 
   3  -7  -1       41.14       33.60      3.05 o 
   3  -7   0        0.40        2.69      2.69 o 
   3  -7   1       45.54       43.55      2.99 o 
   3  -7   2        0.05        3.01      2.57 o 
   3  -7   3        4.81        6.11      2.50 o 
   3  -7   4      312.10      251.48      8.39 o 
   3  -7   5        0.92        5.61      3.05 o 
   3  -7   6       64.83       44.57      4.18 o 
   3  -7   7        4.96        8.57      2.90 o 
   3  -7   8       31.01       25.67      2.47 o 
   3  -7   9        1.06        4.07      2.19 o 
   3  -7  10      260.01      224.76      4.74 o 
   3  -7  11       48.18       43.72      3.63 o 
   3  -7  12       48.91       38.75      3.30 o 
   3  -7  13       13.94        8.16      2.47 o 
   3  -7  14       79.70       74.21      3.70 o 
   3  -7  15       29.80       23.86      2.53 o 
   3  -7  16      122.59      116.00      3.62 o 
  -3   6  19       47.23       46.38      2.48 o 
  -3   6  18        5.82        6.83      1.67 o 
  -3   6  17       29.49       24.89      2.77 o 
  -3   6  16       35.72       25.31      2.97 o 
  -3   6  15        0.68       -1.69      2.26 o 
  -3   6  14      187.38      151.38      5.89 o 
  -3   6  13       20.45       21.78      3.35 o 
  -3   6  12       16.77       14.38      3.35 o 
  -3   6  11       84.55       60.22      4.24 o 
  -3   6  10        8.46        8.86      3.57 o 
  -3   6   9       30.35       22.97      3.14 o 
  -3   6   8       34.30       26.48      3.21 o 
   3  -6  -7       29.08       23.97      3.31 o 
   3  -6  -6       24.77       19.57      3.38 o 
   3  -6  -5        9.17       15.05      4.99 o 
  -3   6   5       67.86       68.80      6.54 o 
  -3   6   4      123.54      102.12      3.78 o 
   3  -6  -3       94.29       78.36      3.74 o 
   3  -6  -2        0.11        9.22      4.48 o 
   3  -6  -1        8.46        7.41      4.53 o 
   3  -6   0        2.49        9.93      4.31 o 
   3  -6   1        2.97        6.07      4.22 o 
   3  -6   2       25.47       25.62      2.96 o 
   3  -6   3      124.96       87.96      3.62 o 
   3  -6   4       42.90       35.92      2.88 o 
   3  -6   5       96.63       65.33      4.91 o 
   3  -6   6       29.59       25.33      3.75 o 
   3  -6   7        6.19        6.28      3.60 o 
   3  -6   8        6.29        3.35      3.24 o 
   3  -6   9        0.16        2.83      2.65 o 
   3  -6  10        2.85        2.10      2.70 o 
   3  -6  11       16.01       13.53      3.00 o 
   3  -6  12        0.76        3.11      2.57 o 
   3  -6  13       59.47       54.90      2.94 o 
   3  -6  14      109.59      111.93      3.63 o 
   3  -6  15        4.59        1.23      2.16 o 
   3  -6  16       82.70       78.62      2.89 o 
   3  -6  17        3.96        7.16      1.89 o 
   3  -6  18        8.16        9.54      2.45 o 
  -3   5  20        0.12        3.40      2.71 o 
  -3   5  19       39.92       36.79      2.12 o 
  -3   5  18       17.49       16.38      2.15 o 
  -3   5  17       36.86       46.13      3.08 o 
  -3   5  16       80.14       66.71      3.13 o 
  -3   5  16      156.93      168.14      8.27 o 
  -3   5  15       88.17       82.78      4.30 o 
  -3   5  14       56.72       51.06      3.89 o 
  -3   5  13       82.01       80.77      4.40 o 
  -3   5  12      514.74      469.76      8.41 o 
  -3   5  11      104.33       98.07      4.58 o 
  -3   5  10      887.12      839.10     10.73 o 
  -3   5   9       96.44       93.39      4.60 o 
   3  -5  -8       84.61       52.92     21.85 o 
  -3   5   8      110.79      104.40      6.39 o 
  -3   5   7       25.32       29.77      4.77 o 
  -3   5   6        0.92       -1.40      5.21 o 
  -3   5   5      281.46      333.98      5.83 o 
  -3   5   4       27.52       39.81     18.12 o 
  -3   5   3      329.22      360.93     18.59 o 
  -3   5   2      192.94      254.94     16.41 o 
  -3   5   1      244.88      295.71     17.91 o 
  -3   5   0        4.95       -6.07     17.01 o 
  -3   5  -1      252.82      309.44     17.29 o 
  -3   5  -2      166.60      242.50     16.42 o 
   3  -5   3      332.31      405.34      8.48 o 
  -3   5  -4       30.41       53.60      5.76 o 
  -3   5  -5      313.27      326.96      8.55 o 
   3  -5   6        0.91        7.07      5.40 o 
   3  -5   7       41.53       40.09      5.23 o 
   3  -5   8       94.50       94.77      5.53 o 
   3  -5   9       75.31       78.54      4.52 o 
   3  -5  10      890.25      857.31     15.18 o 
   3  -5  11       89.73       89.10      4.74 o 
   3  -5  12      587.75      598.70      8.71 o 
   3  -5  13       36.13       28.70      3.69 o 
   3  -5  13       72.62       72.18      6.59 o 
   3  -5  14       40.79       30.52      3.20 o 
   3  -5  14       60.19       55.85      6.30 o 
   3  -5  15       43.41       44.27      3.78 o 
   3  -5  15       80.95       84.42      5.95 o 
   3  -5  16      126.42      130.42      5.59 o 
   3  -5  16      175.10      188.33      7.00 o 
   3  -5  17       20.05       19.67      2.27 o 
   3  -5  18        0.42        0.22      2.20 o 
   3  -5  18       11.05       10.66      5.48 o 
   3  -5  19       16.47       21.27      2.31 o 
   3  -5  20        1.37        0.97      3.79 o 
   3  -5  21       18.78       23.34      3.71 o 
  -3   4  21       21.50       31.32      4.63 o 
  -3   4  20       16.90       21.71      3.26 o 
  -3   4  19        0.36        0.83      3.33 o 
  -3   4  18      455.07      513.77      7.92 o 
  -3   4  17       13.60       14.04      2.91 o 
  -3   4  16       94.52       90.11      3.43 o 
  -3   4  15       52.85       55.56      3.75 o 
  -3   4  14       29.72       26.92      3.95 o 
  -3   4  13       14.21       20.77      3.91 o 
  -3   4  12     5138.56     5635.93     26.94 o 
  -3   4  11        8.98       10.93      3.85 o 
  -3   4  10      169.74      185.10      5.08 o 
  -3   4   9      483.76      645.31     10.33 o 
   3  -4  -8       44.23       39.83     13.58 o 
   3  -4  -7      334.80      408.61     12.30 o 
  -3   4   6     1813.69     2206.95     27.20 o 
   3  -4  -5       13.05        8.32      7.26 o 
   3  -4  -4       20.10       25.07      8.36 o 
   3  -4  -3       10.93       21.54      7.17 o 
  -3   4   2       56.91       59.82      9.38 o 
  -3   4   1       37.26       45.28      8.93 o 
  -3   4   0       28.37       31.76      8.95 o 
  -3   4  -1       36.39       52.20      9.27 o 
  -3   4  -2       53.54       55.76      9.43 o 
  -3   4  -3       10.90       17.97      9.27 o 
  -3   4  -4       24.51       20.43     10.98 o 
  -3   4  -5        7.97        6.34     15.44 o 
  -3   4  -6     1666.41     1958.19     39.09 o 
  -3   4  -7      280.00      329.54     17.29 o 
  -3   4  -8       27.93       32.54     18.53 o 
  -3   4  -9      511.29      636.87     10.87 o 
   3  -4  10      112.70       75.28     14.35 o 
   3  -4  11        7.47        7.23      3.88 o 
   3  -4  12     4932.69     5979.53     26.47 o 
   3  -4  13       14.06       16.69      3.50 o 
   3  -4  14       43.10       42.45      3.68 o 
   3  -4  15       64.56       68.13      3.77 o 
   3  -4  16      107.83      101.31      4.21 o 
   3  -4  17        9.14        5.98      3.40 o 
   3  -4  18      448.13      534.29      8.35 o 
   3  -4  19        0.45       -2.10      3.61 o 
   3  -4  20       10.44        7.94      3.81 o 
   3  -4  21       30.29       37.15      4.15 o 
   3  -4  22       10.46       12.13      4.12 o 
  -3   3  23       27.86       41.32      3.84 o 
  -3   3  22       25.16       27.29      5.34 o 
  -3   3  21       19.55       25.77      5.77 o 
  -3   3  20       72.81       76.15      5.42 o 
  -3   3  19      134.51      165.59      4.79 o 
  -3   3  18       42.76       39.08      2.87 o 
  -3   3  17      397.65      405.75      7.28 o 
  -3   3  16        6.03        3.92      3.20 o 
  -3   3  15        8.06        6.45      3.02 o 
  -3   3  14      277.19      281.76      6.40 o 
  -3   3  13      108.23      110.34      6.10 o 
   3  -3 -12       54.89       51.34      3.67 o 
   3  -3 -11      458.10      439.30     18.93 o 
   3  -3 -10       77.83       57.28      8.48 o 
   3  -3  -9      420.43      423.05     17.02 o 
   3  -3  -8       58.62       60.02      7.15 o 
   3  -3  -7      289.21      292.36      9.80 o 
   3  -3  -6       76.30       67.78      5.25 o 
   3  -3  -5      354.35      339.63      8.01 o 
  -3   3   4       24.50       22.29      3.68 o 
  -3   3   3      468.46      456.26      8.71 o 
  -3   3   2       12.21        9.81      3.35 o 
  -3   3   1      772.68      781.37     12.15 o 
   3  -3   0        1.04        4.57      3.30 o 
  -3   3  -1      790.35      798.08     13.68 o 
  -3   3  -2        7.56       13.15      4.33 o 
  -3   3  -3      496.45      512.80     10.48 o 
  -3   3  -4       22.37       26.66      7.49 o 
  -3   3  -5      384.69      332.41     15.58 o 
  -3   3  -6       69.40       70.22      8.38 o 
  -3   3  -7      336.11      333.88     15.86 o 
  -3   3  -8       81.12       84.14      9.91 o 
  -3   3  -9      375.27      348.66     16.74 o 
  -3   3 -10       63.13       32.33      9.25 o 
   3  -3  11      398.75      382.97      8.13 o 
   3  -3  12       39.57       41.10      3.05 o 
  -3   3 -13      147.08      144.61      4.21 o 
   3  -3  14      317.62      310.18      6.31 o 
   3  -3  15        8.07        6.73      2.86 o 
   3  -3  16        5.70        4.13      2.81 o 
   3  -3  17      399.12      432.87      7.19 o 
   3  -3  18       38.69       41.81      2.81 o 
   3  -3  19      126.16      150.69      4.69 o 
   3  -3  20       75.01       89.28      5.78 o 
   3  -3  21       23.82       31.74      3.96 o 
   3  -3  22       25.36       32.86      3.76 o 
   3  -3  23       29.20       41.66      3.35 o 
   3  -3  24        6.74        8.93      3.11 o 
  -3   2  23       13.06       18.50      2.81 o 
  -3   2  22       31.36       28.73      3.00 o 
  -3   2  21       93.64      103.26      3.44 o 
  -3   2  20       52.36       45.59      4.00 o 
  -3   2  19      193.68      212.97      5.63 o 
  -3   2  18        2.75       -6.18      6.18 o 
  -3   2  17      147.67      157.90      5.19 o 
  -3   2  16        2.91        5.49      4.37 o 
  -3   2  15       29.43       24.65      3.75 o 
  -3   2  14      769.70      742.22      8.93 o 
  -3   2  13      370.81      397.26      7.79 o 
   3  -2 -12      447.18      415.49     17.93 o 
   3  -2 -11        2.43       -0.39     12.64 o 
   3  -2 -10      490.39      497.16     18.54 o 
   3  -2  -9        1.43        3.34      6.59 o 
  -3   2   8      808.16      937.63     23.38 o 
  -3   2   7      621.89      729.75     13.99 o 
  -3   2   6      614.95      694.49     13.27 o 
  -3   2   5      417.41      492.03     10.93 o 
  -3   2   4      954.82     1172.21     16.16 o 
  -3   2   3      847.43     1095.37     15.47 o 
  -3   2   2      313.10      378.83      9.30 o 
  -3   2   1      748.73     1026.93     14.84 o 
  -3   2   0        2.50        7.78      4.23 o 
  -3   2  -1      783.61     1039.50     14.80 o 
  -3   2  -2      305.92      435.17      9.77 o 
  -3   2  -3      845.98     1197.14     15.76 o 
  -3   2  -4      884.15     1263.94     16.11 o 
  -3   2  -5      389.86      514.46     10.51 o 
  -3   2  -6      559.05      581.40     20.06 o 
  -3   2  -7      625.31      733.40     22.99 o 
  -3   2  -8      831.61      880.25     25.34 o 
  -3   2  -9        1.40        8.67     11.06 o 
  -3   2 -10      501.19      463.83     14.96 o 
   3  -2  11        3.58       16.24     11.63 o 
  -3   2 -12      495.63      437.19     15.93 o 
   3  -2  13      415.24      485.89      7.55 o 
   3  -2  14      771.91      837.05      9.21 o 
   3  -2  15       23.88       24.69      4.14 o 
   3  -2  16        2.30        1.72      4.36 o 
   3  -2  17      148.87      191.04      5.31 o 
   3  -2  18        3.73        7.96      3.69 o 
   3  -2  19      162.60      195.57      8.32 o 
   3  -2  20       57.87       55.91      5.83 o 
   3  -2  21       87.75      108.53      6.23 o 
   3  -2  22       31.17       33.56      4.69 o 
   3  -2  23       10.45       16.59      4.19 o 
   3  -2  24       28.66       38.58      4.04 o 
  -3   1  24       14.51       13.50      2.35 o 
  -3   1  23        9.04        9.83      2.58 o 
  -3   1  22        7.30        6.76      2.39 o 
  -3   1  21        0.73        1.14      2.48 o 
  -3   1  20        1.08        0.14      2.71 o 
  -3   1  19       13.28       12.03      4.88 o 
  -3   1  18       98.84       98.05      5.36 o 
  -3   1  17      211.58      210.91      7.84 o 
  -3   1  16       40.36       30.39      6.63 o 
   3  -1 -15       24.88       19.98     12.91 o 
  -3   1  15       51.14       46.09      6.39 o 
   3  -1 -14       96.27       84.91     11.29 o 
  -3   1  14      151.81      149.91      6.80 o 
   3  -1 -13       45.58       29.43     10.04 o 
   3  -1 -12       36.25       21.18     11.75 o 
  -3   1  11      301.55      281.53     13.79 o 
  -3   1  10     1559.96     1465.73     28.73 o 
  -3   1   9        8.66       18.24      9.38 o 
  -3   1   8      454.38      404.51     15.03 o 
  -3   1   7     2923.30     3016.74     38.19 o 
  -3   1   6       54.01       36.90      5.54 o 
  -3   1   5      110.05      126.13      6.27 o 
  -3   1   4     3841.11     4155.16     27.42 o 
  -3   1   3      463.00      558.94     10.69 o 
  -3   1   2      129.14      143.90      6.14 o 
  -3   1   1      798.04      936.73     13.71 o 
  -3   1   0       18.41       25.74      4.46 o 
  -3   1  -1      703.52      920.16     13.91 o 
  -3   1  -2      171.77      199.63      7.05 o 
  -3   1  -3      457.20      651.46     12.26 o 
  -3   1  -4     3522.97     4407.52     30.78 o 
  -3   1  -5      171.57      183.87      7.42 o 
  -3   1  -6       39.04       42.84      6.34 o 
  -3   1  -7     2897.81     3409.91     28.22 o 
  -3   1  -8      528.03      445.58     19.29 o 
   3  -1   9       10.51       18.12     11.96 o 
  -3   1  -9       11.89       15.46     12.12 o 
   3  -1  10      997.68     1102.72     28.65 o 
  -3   1 -10     1945.30     1765.93     38.51 o 
   3  -1  11      146.07      149.42      9.20 o 
  -3   1 -12        8.21       12.41     10.15 o 
  -3   1 -13       56.53       56.92     14.94 o 
   3  -1  14       91.43      104.13      4.15 o 
   3  -1  15       43.24       41.67      2.70 o 
   3  -1  16        0.31       -3.70      3.70 o 
   3  -1  17      118.09      120.61      6.73 o 
   3  -1  18       37.46       39.74      4.29 o 
   3  -1  19        5.10        6.28      4.19 o 
   3  -1  20        8.31        9.64      4.12 o 
   3  -1  21        6.67       12.20      3.67 o 
   3  -1  22        4.33        1.96      3.36 o 
   3  -1  23       16.69       18.65      3.24 o 
   3  -1  24        1.46        2.34      3.06 o 
   3  -1  25        0.97        3.96      2.82 o 
  -3   0  25        9.15       11.54      2.19 o 
  -3   0  24        0.05       -0.87      2.24 o 
  -3   0  23       46.86       54.81      2.62 o 
  -3   0  22        7.09        4.96      2.26 o 
  -3   0  21       27.99       31.13      2.73 o 
  -3   0  20       37.70       32.40      2.73 o 
  -3   0  19      129.07      137.69      4.35 o 
  -3   0  18        0.69       -1.86      2.85 o 
  -3   0  17       65.94       54.53      3.10 o 
  -3   0  16       20.47       24.61      4.80 o 
  -3   0  15       74.00       63.03      4.39 o 
   3   0 -14       68.60       65.93      4.55 o 
  -3   0  12        6.15        4.36      9.53 o 
  -3   0  11       29.89       27.17      8.31 o 
  -3   0  10      217.55      180.41      9.92 o 
  -3   0   9      129.30      117.24      8.57 o 
  -3   0   8       50.15       45.68      5.79 o 
  -3   0   7      652.32      565.02     16.52 o 
  -3   0   6      360.48      326.15     12.79 o 
  -3   0   5      837.61      788.73     18.94 o 
  -3   0   4     1077.46     1090.00     12.53 o 
  -3   0   3      206.43      192.04      5.72 o 
  -3   0   2      136.26      116.34      4.81 o 
  -3   0   1      601.06      574.09     10.49 o 
  -3   0   0       27.62       31.08      3.82 o 
  -3   0  -1      406.91      401.16     13.36 o 
  -3   0  -2        5.87        9.42      5.35 o 
  -3   0  -3      421.39      418.65     14.80 o 
  -3   0  -4     1699.74     1859.03     31.78 o 
  -3   0  -5     1340.58     1306.04     27.85 o 
  -3   0  -6       72.72       84.97      5.87 o 
   3   0   7      407.90      419.92     11.20 o 
  -3   0  -8       22.02        7.97      8.24 o 
  -3   0  -9      140.51      135.97      7.77 o 
  -3   0 -10      385.64      341.39     11.56 o 
  -3   0 -11       25.27       28.92     10.96 o 
  -3   0 -12        0.35        8.62     13.16 o 
  -3   0 -13       87.28       78.06     15.20 o 
   3   0  14       31.43       40.39      4.00 o 
  -3   0 -15       22.64       22.61      3.84 o 
   3   0  16       93.63       94.91      3.98 o 
   3   0  17       74.36       78.98      3.72 o 
   3   0  18        0.31        1.14      2.83 o 
   3   0  19      108.85      135.73      3.57 o 
   3   0  20       59.99       72.90      3.25 o 
   3   0  21       21.13       27.90      2.76 o 
   3   0  22        0.81       -0.26      3.76 o 
   3   0  23       49.60       62.36      4.11 o 
   3   0  24        0.28       -0.18      3.18 o 
   3   0  25        2.51        0.89      2.80 o 
  -3  -1  25        1.40        0.88      2.11 o 
  -3  -1  24       39.84       45.49      2.84 o 
  -3  -1  23       19.41       19.69      2.23 o 
  -3  -1  22        5.82        6.27      2.20 o 
  -3  -1  21       13.50       11.18      2.33 o 
  -3  -1  20       13.07       11.94      2.46 o 
  -3  -1  19       19.40       18.33      2.64 o 
  -3  -1  18       15.36       12.61      2.69 o 
  -3  -1  17       24.00       19.41      2.74 o 
  -3  -1  16       92.00       71.72      3.32 o 
  -3  -1  15      248.40      215.14      4.77 o 
  -3  -1  14      446.91      381.92      4.94 o 
  -3  -1  13        0.93       -1.58      4.61 o 
  -3  -1  12       91.15       77.72     15.29 o 
  -3  -1  11       30.51       27.68      9.36 o 
  -3  -1  10      394.96      310.18     13.31 o 
  -3  -1   9      191.10      170.27      9.40 o 
  -3  -1   8     1073.70      997.55     22.08 o 
  -3  -1   7      233.04      221.55     11.12 o 
  -3  -1   6      867.04      786.99     19.45 o 
  -3  -1   5        7.64       12.03      5.89 o 
  -3  -1   4     1332.62     1205.63     23.96 o 
  -3  -1   3      184.29      196.55      7.21 o 
  -3  -1   2      194.84      189.15      5.94 o 
  -3  -1   1      439.24      445.79      9.34 o 
  -3  -1   0        0.03        6.89      3.82 o 
  -3  -1  -1       42.66       45.62      4.15 o 
  -3  -1  -2      638.44      612.47     11.92 o 
  -3  -1  -3      353.91      370.40     12.93 o 
  -3  -1  -4     1015.89      835.32     18.57 o 
  -3  -1  -5      132.81      138.73      6.32 o 
  -3  -1  -6      719.91      703.31     13.10 o 
  -3  -1  -7        7.06        1.47      5.71 o 
  -3  -1  -8      906.59      912.95     25.97 o 
  -3  -1  -9      317.64      325.95     16.36 o 
  -3  -1 -10      119.30      111.96     11.83 o 
  -3  -1 -11       16.22       15.43     14.22 o 
  -3  -1 -12      215.84      237.83     16.95 o 
   3   1  13       19.08       24.60      4.99 o 
   3   1  14      413.01      384.18      9.12 o 
   3   1  15      137.10      135.23      4.69 o 
   3   1  16       12.61       11.92      3.79 o 
   3   1  17       16.93       14.72      3.49 o 
   3   1  18        0.69       -0.23      2.59 o 
   3   1  19       12.64       13.04      2.47 o 
   3   1  20        9.85        7.26      2.76 o 
   3   1  21       12.66       11.47      2.45 o 
   3   1  22       22.30       22.80      2.25 o 
   3   1  23        2.38        3.29      3.42 o 
   3   1  24        9.86        9.71      3.21 o 
  -3  -2  23        0.37       -0.98      1.93 o 
  -3  -2  22       18.44       23.14      2.25 o 
  -3  -2  21      113.49      117.98      3.79 o 
  -3  -2  20       51.39       48.74      3.03 o 
  -3  -2  19       93.87       86.74      2.85 o 
  -3  -2  18      179.70      153.03      3.71 o 
  -3  -2  17       16.07       13.33      2.30 o 
  -3  -2  16       97.36       76.12      2.89 o 
  -3  -2  15      129.85      105.21      3.15 o 
  -3  -2  14      157.25      137.79      3.41 o 
  -3  -2  13       25.33       20.31      4.86 o 
  -3  -2  13      120.93      105.11      5.73 o 
  -3  -2  12      217.35      174.17      6.06 o 
  -3  -2  11      144.45      129.23     16.51 o 
  -3  -2  10       28.78       21.33     15.16 o 
  -3  -2   9      232.88      194.36      8.62 o 
  -3  -2   8        0.72        5.53      6.95 o 
  -3  -2   7       53.61       56.53      6.39 o 
  -3  -2   6      834.60      784.88     14.79 o 
  -3  -2   5     1268.12     1115.83     17.58 o 
  -3  -2   4      255.67      236.24      8.81 o 
  -3  -2   3        1.80       14.21      5.05 o 
  -3  -2   2      959.63      876.89     22.24 o 
  -3  -2   1      187.71      139.96      6.17 o 
  -3  -2   0      273.00      256.30     12.79 o 
  -3  -2  -1       18.26       65.78      7.37 o 
  -3  -2  -2      255.17      239.57     12.10 o 
  -3  -2  -3      370.59      305.73     13.20 o 
  -3  -2  -3      525.90      566.10     20.95 o 
  -3  -2  -4     1088.34      991.97     23.02 o 
  -3  -2  -4     1858.68     1972.95     39.04 o 
  -3  -2  -5     1103.96     1071.71     23.53 o 
  -3  -2  -5     1610.95     1840.01     38.20 o 
  -3  -2  -6       94.72       96.92      6.69 o 
  -3  -2  -7      138.35      143.25      7.80 o 
  -3  -2  -8       15.37       19.12      9.99 o 
  -3  -2  -9        7.69       -0.29     12.16 o 
  -3  -2 -10      106.46       90.57     13.76 o 
  -3  -2 -11       70.97       83.56     16.35 o 
   3   2  12      157.39      153.46      6.26 o 
   3   2  13      229.16      214.99      7.46 o 
   3   2  14       63.42       63.06      5.23 o 
   3   2  14      142.30      154.46      9.98 o 
   3   2  15        3.90        6.17      4.71 o 
   3   2  15       63.05       58.66      8.84 o 
   3   2  16      136.95      125.24      6.35 o 
   3   2  16      146.71      160.08      8.92 o 
   3   2  17        6.13       12.19      3.68 o 
   3   2  18      128.10      138.72      4.25 o 
   3   2  19      196.52      209.15      5.07 o 
   3   2  20        0.31        3.32      2.54 o 
   3   2  21       15.15       17.65      2.30 o 
   3   2  22        6.20        6.53      2.04 o 
   3   2  23        2.28        5.30      1.89 o 
  -3  -3  22        2.20        3.42      3.52 o 
  -3  -3  21        1.11        0.67      3.76 o 
  -3  -3  21        2.17        7.06      2.73 o 
  -3  -3  20        6.52        7.76      2.56 o 
  -3  -3  19      121.38      122.33      4.59 o 
  -3  -3  18      135.81      136.83      4.96 o 
  -3  -3  17      169.23      154.17      4.10 o 
  -3  -3  16      145.87      119.96      3.73 o 
  -3  -3  15       44.25       41.37      2.94 o 
  -3  -3  14       60.45       54.50      3.05 o 
  -3  -3  13      708.60      699.20      7.38 o 
  -3  -3  12     2014.35     1775.43     13.75 o 
  -3  -3  11     1026.47     1040.29     14.11 o 
  -3  -3  10       13.92      -13.41     28.06 o 
  -3  -3   9      130.24      146.80     26.41 o 
  -3  -3   8       82.63       65.89     12.38 o 
  -3  -3   7      119.15      112.95      9.05 o 
  -3  -3   6      757.48      755.75     15.87 o 
  -3  -3   5      343.76      346.31     16.40 o 
  -3  -3   4      142.33      126.21     11.58 o 
  -3  -3   3      372.66      363.66     16.90 o 
  -3  -3   2      169.56      151.58     11.15 o 
  -3  -3   1       48.94       50.59     10.69 o 
  -3  -3   0       32.63       33.08     10.66 o 
  -3  -3  -1      257.14      290.17     15.52 o 
  -3  -3  -2      226.77      255.80     13.69 o 
  -3  -3  -3      172.35      206.10      9.83 o 
  -3  -3  -4      562.37      802.47     17.85 o 
  -3  -3  -5      465.36      523.21     15.08 o 
  -3  -3  -6      194.53      278.58     11.61 o 
  -3  -3  -7      134.79      203.60     11.89 o 
  -3  -3  -8       99.22       99.65     18.83 o 
  -3  -3  -9       20.99       51.83     20.50 o 
   3   3  10     1257.69     1569.41     18.23 o 
  -3  -3 -11     1518.24     1837.30     20.29 o 
   3   3  12      868.45     1106.82     16.14 o 
   3   3  13       37.19       44.93      6.53 o 
   3   3  14       58.57       52.62      6.03 o 
   3   3  15       94.91       95.76      7.05 o 
  -3  -3 -16      104.72      154.66      6.69 o 
  -3  -3 -17      177.82      234.46      7.93 o 
  -3  -3 -18       78.86      127.46      6.32 o 
  -3  -3 -19        4.14        5.55      6.23 o 
   3   3  20        2.42       -3.39      3.47 o 
   3   3  21        2.04        3.06      2.77 o 
   3   3  22       12.60       12.73      2.92 o 
  -3  -4  21        1.59        6.85      3.71 o 
  -3  -4  20       19.88       21.37      2.55 o 
  -3  -4  19       28.91       28.79      2.91 o 
  -3  -4  18      101.91       98.63      3.95 o 
  -3  -4  17       63.22       67.96      3.74 o 
  -3  -4  16       18.67       16.62      3.09 o 
  -3  -4  15       41.13       33.20      3.15 o 
  -3  -4  14      572.37      510.22      8.45 o 
  -3  -4  13      510.35      504.52      8.30 o 
  -3  -4  12     1275.35     1178.99     12.28 o 
  -3  -4  11      714.62      716.14      9.54 o 
  -3  -4  10      221.76      216.82      5.44 o 
  -3  -4   9       69.94       57.15      4.51 o 
  -3  -4   8      238.08      207.95      4.62 o 
  -3  -4   7      173.05      154.45     15.48 o 
  -3  -4   6      132.44      128.59     14.85 o 
  -3  -4   5       28.89       30.61     13.89 o 
  -3  -4   4       21.09       28.06     13.68 o 
  -3  -4   3       47.47       60.49     13.31 o 
  -3  -4   2      257.40      275.98     15.76 o 
  -3  -4   1       74.81       77.23     12.19 o 
  -3  -4   0      121.15      121.24     12.26 o 
  -3  -4  -1      158.14      165.14     12.53 o 
  -3  -4  -2       68.81       68.78     13.75 o 
  -3  -4  -3       16.32       30.26     13.47 o 
  -3  -4  -4       47.20       54.08     14.82 o 
  -3  -4  -5       81.19       81.62     10.92 o 
  -3  -4  -6      284.82      353.54     13.48 o 
   3   4   7      154.16      116.28     13.25 o 
   3   4   8       69.64       72.05      5.32 o 
   3   4   9      291.54      305.36      6.31 o 
   3   4  10     1002.53     1043.06     11.80 o 
  -3  -4 -11      775.19      905.54     11.27 o 
  -3  -4 -12      828.78      875.96     15.32 o 
  -3  -4 -13      380.34      456.05     11.18 o 
  -3  -4 -14       36.70       41.11      4.81 o 
  -3  -4 -15       26.20       22.00      4.63 o 
  -3  -4 -16       92.90      116.64      5.85 o 
  -3  -4 -17       71.18       93.49      4.96 o 
  -3  -4 -18       42.07       45.07      4.37 o 
  -3  -4 -19       17.79       18.87      4.54 o 
   3   4  20        1.84       -0.04      2.13 o 
   3   4  21        7.36        7.29      1.89 o 
  -3  -5  20       28.38       25.56      3.03 o 
  -3  -5  19      106.30      104.77      4.72 o 
  -3  -5  18      158.06      118.37      5.09 o 
  -3  -5  17      200.74      173.51      4.70 o 
  -3  -5  16      113.49       97.38      3.78 o 
  -3  -5  15      165.47      136.71      4.65 o 
  -3  -5  14      129.28      102.51      4.76 o 
  -3  -5  13       16.24       20.24      2.55 o 
  -3  -5  12      189.14      158.18      4.14 o 
  -3  -5  11      820.42      646.83      9.21 o 
  -3  -5  10      444.60      345.40      6.79 o 
  -3  -5   9       41.79       27.29      2.86 o 
  -3  -5   8       20.36       18.84      2.95 o 
  -3  -5   7       61.77       48.60      3.10 o 
  -3  -5   6       49.53       36.49      3.00 o 
  -3  -5   5        7.02        6.14      3.80 o 
  -3  -5   4       16.50       15.14      4.63 o 
  -3  -5   3      239.92      231.27      7.02 o 
  -3  -5   2      166.16      178.83      6.09 o 
  -3  -5   1      204.17      217.89      6.58 o 
  -3  -5   0      125.14      150.89      5.94 o 
  -3  -5  -1      270.27      274.50      5.46 o 
  -3  -5  -2      152.12      160.08      4.38 o 
  -3  -5  -3       19.36       15.66      3.66 o 
  -3  -5  -4        8.24        3.99      4.45 o 
  -3  -5  -5       47.67       42.31      3.72 o 
  -3  -5  -6       44.91       49.42      3.86 o 
  -3  -5  -7       29.62       30.92      3.75 o 
  -3  -5  -8       68.69       73.63      4.21 o 
  -3  -5  -9      698.02      705.56     13.89 o 
  -3  -5 -10      525.78      504.14     12.05 o 
  -3  -5 -11      157.22      155.45      7.21 o 
  -3  -5 -12       11.14       17.80      4.38 o 
  -3  -5 -13      203.42      199.99      7.69 o 
  -3  -5 -14      159.32      172.83      7.09 o 
  -3  -5 -15      137.88      168.64      6.84 o 
  -3  -5 -16      151.09      166.79      6.37 o 
  -3  -5 -17      185.70      212.22      6.37 o 
  -3  -5 -18       68.56       72.70      4.22 o 
   3   5  19       18.50       15.03      2.44 o 
   3   5  20       15.15       12.85      2.22 o 
  -3  -6  19        3.38        3.00      2.46 o 
  -3  -6  18       13.18        9.55      3.36 o 
  -3  -6  17       21.32       25.18      3.59 o 
  -3  -6  16       66.10       48.36      3.35 o 
  -3  -6  15       46.87       28.42      3.16 o 
  -3  -6  14      156.42      159.20      4.51 o 
  -3  -6  13      212.14      174.95      4.81 o 
  -3  -6  12      318.73      290.30      6.25 o 
  -3  -6  11      250.99      199.77      5.23 o 
  -3  -6  10      180.56      153.26      4.95 o 
  -3  -6   9      168.09      133.12      4.59 o 
  -3  -6   8       35.48       24.35      2.96 o 
  -3  -6   7       38.02       50.67      4.02 o 
  -3  -6   6      142.84      152.63      4.70 o 
  -3  -6   5      280.55      319.91      9.29 o 
  -3  -6   4      202.46      221.75      7.82 o 
  -3  -6   3       82.92      103.55      6.04 o 
  -3  -6   2       24.90       36.65      4.93 o 
  -3  -6   1       10.39       14.61      5.10 o 
  -3  -6   0        7.50       11.46      5.00 o 
  -3  -6  -1       39.15       48.11      3.99 o 
  -3  -6  -2       95.64      117.35      4.37 o 
  -3  -6  -3      257.91      281.43      6.29 o 
  -3  -6  -4      253.38      295.54      6.48 o 
  -3  -6  -5      116.68      136.84      4.98 o 
  -3  -6  -6       31.45       35.41      4.14 o 
  -3  -6  -7       52.01       42.89      4.02 o 
  -3  -6  -8      211.80      207.80      5.57 o 
  -3  -6  -9      135.98      130.74      7.03 o 
  -3  -6 -10      357.28      388.41     10.34 o 
  -3  -6 -11      275.20      290.75      9.04 o 
  -3  -6 -12      267.92      289.72      8.72 o 
  -3  -6 -13       97.18      118.53      6.09 o 
  -3  -6 -14       63.00       73.18      5.19 o 
  -3  -6 -15        6.55        2.59      3.13 o 
  -3  -6 -16        9.33        3.50      3.15 o 
  -3  -6 -17        1.21       -2.74      3.06 o 
  -3  -7  15       43.15       32.82      2.67 o 
  -3  -7  14       73.95       60.59      2.28 o 
  -3  -7  13       17.22       15.93      2.14 o 
  -3  -7  12        4.28        3.82      3.17 o 
  -3  -7  12       14.60       13.37      4.41 o 
  -3  -7  11       27.68       23.37      3.39 o 
  -3  -7  11       28.58       22.34      4.69 o 
  -3  -7  10      191.56      196.00      4.74 o 
  -3  -7   9        0.11        3.82      4.33 o 
  -3  -7   9       99.48       81.23      3.94 o 
  -3  -7   8       89.08       94.62      4.23 o 
  -3  -7   7      115.87      107.83      4.10 o 
  -3  -7   6       37.49       27.53      3.06 o 
  -3  -7   5        1.20        1.27      4.95 o 
  -3  -7   4       76.97       93.59      5.87 o 
  -3  -7   3       45.43       56.19      5.33 o 
  -3  -7   2       43.98       53.70      5.10 o 
  -3  -7   1      115.68      145.15      6.97 o 
  -3  -7   0      102.24      134.11      6.54 o 
  -3  -7  -1        3.48       13.32      5.09 o 
  -3  -7  -1       28.91       30.80      4.71 o 
  -3  -7  -2       74.45       85.06      4.20 o 
  -3  -7  -3       46.89       55.26      3.86 o 
  -3  -7  -4        1.11        3.90      3.84 o 
  -3  -7  -5       60.32       63.07      3.88 o 
  -3  -7  -6      117.83      120.17      4.32 o 
  -3  -7  -7        5.35       14.75      4.05 o 
  -3  -7  -7       57.49       69.72      5.57 o 
  -3  -7  -8      163.59      140.30      4.98 o 
  -3  -7  -8      163.65      161.23      6.95 o 
  -3  -7  -9      128.98      133.65      6.23 o 
  -3  -7 -10        1.49       -1.00      3.05 o 
  -3  -7 -11       17.00       13.93      3.05 o 
  -3  -7 -12       59.53       61.24      3.76 o 
  -3  -7 -13       47.48       37.84      3.04 o 
  -3  -7 -14       13.81       15.61      2.73 o 
  -3  -8  10        3.62        0.01      2.49 o 
  -3  -8   9       24.13       20.76      2.68 o 
  -3  -8   8       48.54       43.96      3.48 o 
  -3  -8   7      134.68      127.77      5.55 o 
  -3  -8   6       51.40       46.67      4.44 o 
  -3  -8   5       37.83       41.22      3.04 o 
  -3  -8   5       49.43       51.83      4.62 o 
  -3  -8   4        3.50       10.26      2.75 o 
  -3  -8   4       37.39       45.79      4.39 o 
  -3  -8   3        8.64       12.91      2.71 o 
  -3  -8   3       10.17       28.35      4.18 o 
  -3  -8   2       15.54       21.56      2.86 o 
  -3  -8   1       30.35       33.70      3.21 o 
  -3  -8   0       22.52       31.58      3.23 o 
  -3  -8  -1       14.81       17.91      3.04 o 
  -3  -8  -2        2.52        6.26      2.36 o 
  -3  -8  -3       55.78       48.10      2.52 o 
  -3  -8  -4       19.10       19.77      2.25 o 
  -3  -8  -5       80.11       65.71      3.48 o 
  -3  -8  -6       59.90       48.24      3.12 o 
  -3  -8  -7       23.03       21.63      2.80 o 
  -3  -8  -8        4.11        2.77      2.76 o 
  -3  -8  -9       15.92       13.97      2.61 o 
  -3  -8 -10        1.79        2.09      2.37 o 
  -4   9   1        5.53       14.76      2.09 o 
  -4   9   0       76.51       55.15      2.63 o 
  -4   9  -1        3.88       18.71      2.04 o 
  -4   9  -2       75.09       59.95      2.58 o 
  -4   9  -3        3.18       12.27      2.06 o 
  -4   9  -4       49.51       36.28      2.06 o 
  -4   8  11        4.82        3.33      2.19 o 
  -4   8  10       56.66       43.52      2.44 o 
  -4   8   9       47.85       39.97      2.52 o 
  -4   8   8        2.06        0.42      2.75 o 
  -4   8   7       80.31       60.44      3.00 o 
  -4   8   6        1.76       -0.38      2.26 o 
  -4   8   5       26.05       16.67      3.07 o 
  -4   8   4       95.35       77.85      3.73 o 
  -4   8   3       15.96        7.66      2.89 o 
  -4   8   2       11.62        7.49      2.88 o 
  -4   8   1        4.00        5.28      2.68 o 
   4  -8   0       42.45       26.77      2.24 o 
   4  -8   1        1.53        1.46      2.08 o 
   4  -8   2       16.58       11.69      2.01 o 
   4  -8   3        0.21        0.84      1.92 o 
   4  -8   4       32.24       27.38      1.96 o 
   4  -8   5        1.36        2.87      1.70 o 
   4  -8   6       32.86       20.56      1.84 o 
  -4   8  -7       35.46       34.28      1.95 o 
   4  -8   8       12.94       12.63      1.72 o 
   4  -8   9       89.11       79.07      2.30 o 
   4  -8  10       26.95       24.52      2.30 o 
   4  -8  11        5.11        6.54      1.86 o 
   4  -8  12       17.62       12.41      1.73 o 
  -4   7  15        1.03        1.98      2.03 o 
  -4   7  14      141.07      135.17      2.75 o 
  -4   7  13       24.94       16.48      1.44 o 
  -4   7  12       54.25       43.90      2.20 o 
  -4   7  11        2.43        5.05      1.92 o 
  -4   7  10        0.43        1.71      2.00 o 
  -4   7   9      103.23       90.03      4.94 o 
  -4   7   8       12.92        8.96      3.28 o 
  -4   7   7       19.94       17.44      4.09 o 
  -4   7   7       20.10       15.78      5.03 o 
  -4   7   6        0.30        1.05      3.96 o 
  -4   7   6        5.49       10.21      5.43 o 
  -4   7   5        5.34        2.54      2.83 o 
  -4   7   4        0.26        2.69      2.77 o 
  -4   7   3       50.61       40.44      2.75 o 
  -4   7   2       42.52       29.46      3.49 o 
  -4   7   1       37.32       23.88      3.40 o 
   4  -7   0       43.63       33.42      2.68 o 
   4  -7   1        0.83        1.45      2.45 o 
   4  -7   2       52.62       40.57      2.68 o 
   4  -7   3       31.66       26.73      2.48 o 
  -4   7  -4       20.51       15.16      2.27 o 
   4  -7   5        1.10        1.65      2.24 o 
   4  -7   6        8.54        9.31      2.09 o 
   4  -7   7        0.27        0.32      2.06 o 
   4  -7   8       22.82       15.05      2.02 o 
   4  -7   9       50.90       46.51      2.43 o 
   4  -7  10        7.35        6.20      2.00 o 
   4  -7  11       13.17       11.80      2.26 o 
   4  -7  12        5.74        6.74      2.16 o 
   4  -7  13       14.43       13.79      2.14 o 
   4  -7  14      107.82      117.66      4.04 o 
   4  -7  15       10.06        7.36      2.05 o 
  -4   6  17       36.57       37.12      2.58 o 
  -4   6  16      205.80      187.40      3.68 o 
  -4   6  15       55.62       52.01      2.44 o 
  -4   6  14       76.88       63.60      3.95 o 
  -4   6  14       78.68       74.16      4.89 o 
  -4   6  13        3.49        1.13      3.90 o 
  -4   6  12       51.22       35.46      4.13 o 
  -4   6  11        2.58       -1.93      4.54 o 
  -4   6  10        4.33        1.28      4.58 o 
  -4   6   9       73.04       68.32      5.02 o 
  -4   6   8      438.03      448.08     10.22 o 
  -4   6   7      154.40      149.13      5.84 o 
  -4   6   7      238.07      258.41      8.12 o 
  -4   6   6      338.93      372.80      6.56 o 
  -4   6   5       98.28      114.37      4.29 o 
  -4   6   4       88.66      121.02      4.45 o 
  -4   6   3        3.10        2.26      4.31 o 
  -4   6   2      314.44      366.21      9.84 o 
  -4   6   1        2.30        7.84      5.28 o 
   4  -6   0      389.24      494.47      7.81 o 
   4  -6   1        3.74        7.34      3.84 o 
   4  -6   2      352.51      410.26      7.41 o 
   4  -6   3        2.57        0.51      3.83 o 
   4  -6   4       94.48      100.92      4.22 o 
   4  -6   5       85.91       89.72      4.14 o 
  -4   6  -6      324.10      353.68      7.01 o 
   4  -6   7      231.52      260.48      6.01 o 
   4  -6   8      492.89      482.94      7.69 o 
   4  -6   9       73.78       80.12      3.93 o 
  -4   6 -10        6.22        5.73      4.32 o 
   4  -6  10        6.56        7.32      4.09 o 
   4  -6  11        4.13        5.62      3.93 o 
   4  -6  12       52.70       48.65      4.41 o 
   4  -6  13        4.77        7.29      3.66 o 
   4  -6  14        2.95        2.92      2.41 o 
   4  -6  15       56.29       55.76      3.48 o 
   4  -6  16      192.44      200.98      5.38 o 
   4  -6  17       79.64       94.69      2.64 o 
  -4   5  19      109.65      109.35      3.98 o 
  -4   5  18        6.23        6.31      2.66 o 
  -4   5  17       39.87       44.69      2.29 o 
  -4   5  16      154.37      166.20      4.26 o 
  -4   5  15      229.55      269.57      5.42 o 
  -4   5  14      158.45      149.39      6.19 o 
  -4   5  13       60.90       52.37      4.43 o 
  -4   5  12        3.83        1.28      4.02 o 
  -4   5  11      111.50      100.64      5.65 o 
  -4   5  10      132.40      156.56      6.71 o 
  -4   5   9      666.76      764.51     13.43 o 
  -4   5   8      458.20      499.94     10.89 o 
  -4   5   7      912.11     1020.99     15.13 o 
  -4   5   6       49.11       53.05      3.82 o 
  -4   5   5        7.13       10.55      3.49 o 
  -4   5   4       70.11       91.00      3.19 o 
  -4   5   3      193.03      239.00      4.23 o 
  -4   5   2      334.40      408.19      5.26 o 
  -4   5   1      341.49      437.03      6.42 o 
   4  -5   0      509.02      632.20     10.70 o 
   4  -5   1      260.83      340.24      7.94 o 
   4  -5   2      254.08      321.01      7.81 o 
   4  -5   3      176.36      212.91      6.80 o 
   4  -5   4      101.16      116.96      4.15 o 
   4  -5   5        4.73        4.65      3.31 o 
   4  -5   6       63.27       64.89      3.49 o 
   4  -5   7      763.45     1003.97     11.07 o 
   4  -5   8      375.67      485.21      7.79 o 
   4  -5   9      637.05      825.34      9.84 o 
   4  -5  10      117.89      161.65      4.75 o 
   4  -5  11       82.64       94.01      5.53 o 
   4  -5  12        6.12        5.11      3.88 o 
   4  -5  13       72.59       78.01      5.11 o 
   4  -5  14      167.97      184.35      6.94 o 
   4  -5  15      225.35      289.10      8.28 o 
   4  -5  16      134.44      170.02      6.46 o 
   4  -5  17       62.17       71.26      4.14 o 
   4  -5  18        4.88        8.57      2.62 o 
   4  -5  19      103.73      126.64      5.09 o 
   4  -5  20       25.96       32.56      3.70 o 
  -4   4  20       53.78       75.18      3.71 o 
  -4   4  19       50.71       56.51      3.63 o 
  -4   4  18      112.25      129.01      3.52 o 
  -4   4  17       38.06       34.77      1.98 o 
  -4   4  16        3.24        4.66      1.98 o 
  -4   4  15       16.11       13.66      1.91 o 
  -4   4  14      188.58      186.50      5.22 o 
  -4   4  13       65.20       62.37      3.44 o 
  -4   4  12      139.27      135.33      4.69 o 
  -4   4  11        1.91        1.20      3.77 o 
  -4   4  10     1120.38      977.66     15.13 o 
  -4   4   9      322.13      313.11      7.74 o 
  -4   4   8      256.96      228.13      6.68 o 
  -4   4   7       80.48       79.20      4.53 o 
  -4   4   6      110.61      105.09      3.65 o 
  -4   4   5      151.41      134.35      5.10 o 
  -4   4   4     1057.43     1045.09     12.61 o 
  -4   4   3       85.82      103.14     11.93 o 
  -4   4   2     1525.09     1560.47     35.17 o 
  -4   4   1        9.93       13.93     10.97 o 
  -4   4   0      142.73      159.77     12.41 o 
  -4   4  -1        7.86        8.19     10.43 o 
  -4   4  -2     1459.90     1465.50     34.52 o 
  -4   4  -3      105.42      113.62     11.01 o 
  -4   4  -4     1175.97     1225.21     13.90 o 
   4  -4   5      129.45      125.11      5.12 o 
   4  -4   6       92.07       96.49      3.56 o 
   4  -4   7       79.86       86.90      3.53 o 
  -4   4  -8      282.64      266.52      7.30 o 
   4  -4   9      362.09      398.14      6.69 o 
   4  -4  10     1234.40     1124.51     16.56 o 
   4  -4  11        2.85        1.31      3.22 o 
   4  -4  12      139.39      135.77      6.15 o 
   4  -4  13       69.90       69.09      4.61 o 
   4  -4  14      188.26      192.79      7.12 o 
   4  -4  15       19.18       17.33      2.54 o 
   4  -4  16        3.32        4.33      2.86 o 
   4  -4  17       35.72       34.20      3.36 o 
   4  -4  18      114.23      137.59      3.96 o 
   4  -4  19       49.87       62.46      4.61 o 
   4  -4  20       57.45       89.74      4.72 o 
   4  -4  21       17.63       20.26      3.15 o 
  -4   3  21       54.86       52.21      3.98 o 
  -4   3  20        8.14       12.68      4.02 o 
  -4   3  19       18.75       11.38      4.06 o 
  -4   3  18       32.72       35.42      3.43 o 
  -4   3  17        1.43        2.98      2.47 o 
  -4   3  16       90.16       95.82      3.34 o 
  -4   3  15        6.84        3.44      2.66 o 
  -4   3  14      320.26      374.17      6.62 o 
  -4   3  13       32.55       34.87      3.46 o 
  -4   3  12       14.06       16.37      4.02 o 
  -4   3  11      392.57      433.52      7.57 o 
  -4   3  10        0.32       -3.63      4.72 o 
  -4   3   9      489.15      510.10     10.15 o 
  -4   3   8       11.71       12.88      4.97 o 
   4  -3  -7      336.50      382.36      9.90 o 
   4  -3  -6      723.01      821.12     17.06 o 
  -4   3   5      360.57      422.17      9.85 o 
  -4   3   4        9.90       20.50      7.69 o 
  -4   3   3       11.24       16.15      8.24 o 
  -4   3   2      234.44      252.47      9.45 o 
  -4   3   1       50.16       76.80      6.61 o 
  -4   3   0     3917.86     5218.86     39.20 o 
  -4   3  -1       74.95      106.07      7.44 o 
  -4   3  -2      201.31      258.98      9.09 o 
  -4   3  -3        7.01       17.31     11.14 o 
  -4   3  -4       11.81       24.15     11.28 o 
  -4   3  -5      332.11      412.23     19.10 o 
  -4   3  -6      716.88      827.50     27.12 o 
  -4   3  -7      340.95      358.43     18.93 o 
   4  -3   8        8.21       15.33      4.99 o 
   4  -3   9      497.17      588.42     10.75 o 
  -4   3 -10        0.26        0.63      5.09 o 
   4  -3  11      353.51      381.01      9.41 o 
   4  -3  12       17.78       20.25      4.58 o 
   4  -3  13       36.24       43.14      4.62 o 
   4  -3  14      282.13      348.48      6.91 o 
   4  -3  15        7.01        5.50      3.82 o 
   4  -3  16       75.29       87.95      4.22 o 
   4  -3  17        2.24       -1.26      4.56 o 
   4  -3  18       24.71       26.76      4.74 o 
   4  -3  19       14.01       12.18      4.47 o 
   4  -3  20        5.02        6.32      4.61 o 
   4  -3  21       45.92       56.31      4.74 o 
   4  -3  22       53.34       73.38      4.34 o 
  -4   2  22       28.07       26.78      3.63 o 
  -4   2  21       17.99       23.59      3.60 o 
  -4   2  20        7.16        3.88      3.83 o 
  -4   2  19       28.44       35.40      5.10 o 
  -4   2  18       12.82        8.97      5.24 o 
  -4   2  17       90.48       71.42      5.63 o 
  -4   2  16      109.89       97.52      6.11 o 
  -4   2  15       25.08       23.24      4.29 o 
  -4   2  14        3.89        5.62      3.62 o 
  -4   2  13      377.60      382.22      6.64 o 
  -4   2  12       89.80       87.41      3.56 o 
  -4   2  11      640.94      711.16      8.61 o 
  -4   2  10        4.58       -1.44      4.31 o 
  -4   2   9       84.58       80.79     13.49 o 
  -4   2   8       18.13        8.61     12.43 o 
  -4   2   7      318.63      298.40     15.66 o 
  -4   2   6        5.98        3.00     11.04 o 
  -4   2   5      292.89      277.87     10.04 o 
  -4   2   4      512.07      537.11     12.61 o 
  -4   2   3      277.81      345.86     10.36 o 
  -4   2   2      746.82      921.95     16.34 o 
  -4   2   1      213.15      242.63      9.08 o 
  -4   2   0        1.27       -0.53      7.49 o 
  -4   2  -1      314.60      336.82     10.40 o 
  -4   2  -2      856.52     1122.87     18.42 o 
  -4   2  -3      249.98      357.55     10.81 o 
  -4   2  -4      452.75      557.76     13.24 o 
  -4   2  -5      287.06      282.54     15.26 o 
  -4   2  -6        5.67       -4.47     14.69 o 
  -4   2  -7      259.70      239.97     16.50 o 
  -4   2  -8       26.28       19.54     16.50 o 
   4  -2   9       92.19       56.44     15.36 o 
   4  -2  10        6.53        8.45      5.21 o 
   4  -2  11      362.07      359.17      9.40 o 
  -4   2 -11      617.81      560.01     24.55 o 
   4  -2  12       82.85       76.87      4.88 o 
  -4   2 -12      106.83       67.15     27.90 o 
   4  -2  13      164.25      153.01      6.61 o 
   4  -2  14        6.00        5.78      2.76 o 
   4  -2  15       20.01       20.65      2.74 o 
   4  -2  16       74.60       72.27      3.47 o 
   4  -2  17       78.32       85.16      3.75 o 
   4  -2  18        4.03        4.89      3.07 o 
   4  -2  19       13.54       17.57      3.94 o 
   4  -2  20       46.01       53.31      4.42 o 
   4  -2  21       11.69       12.17      3.40 o 
   4  -2  22       38.13       47.13      3.53 o 
   4  -2  23        0.02        3.85      2.84 o 
  -4   1  23        3.91       -0.02      3.72 o 
  -4   1  22        0.38        1.13      2.37 o 
  -4   1  21        0.60        0.42      2.45 o 
  -4   1  20      155.09      173.91      4.03 o 
  -4   1  19        0.15        3.20      2.73 o 
  -4   1  18      202.94      202.14      4.80 o 
  -4   1  17        0.79        1.18      3.01 o 
  -4   1  16       31.79       29.21      3.18 o 
  -4   1  15        1.41        1.55      3.35 o 
  -4   1  14      217.68      177.66      7.52 o 
   4  -1 -13       29.94       26.37      3.46 o 
  -4   1  12       63.60       44.75      3.36 o 
  -4   1  11       22.50       27.15      4.62 o 
  -4   1  10       41.76       50.93     10.34 o 
  -4   1   9        8.63       13.93      9.17 o 
  -4   1   8       97.57       87.99      8.62 o 
  -4   1   7      340.04      345.18     15.53 o 
  -4   1   6      114.71      128.09      9.61 o 
  -4   1   5        4.98       -1.16      6.70 o 
  -4   1   4      327.65      289.48      8.72 o 
  -4   1   3       48.78       43.51      5.08 o 
  -4   1   2      912.71      833.65     14.87 o 
  -4   1   1      122.51      112.38      6.32 o 
  -4   1   0     1710.81     1830.93     22.63 o 
  -4   1  -1      288.57      315.49      9.98 o 
  -4   1  -2      673.06      687.89     14.40 o 
  -4   1  -3        3.38        9.52      5.74 o 
  -4   1  -4      262.95      231.71      9.25 o 
  -4   1  -5        6.91        2.89      6.45 o 
  -4   1  -6       67.57       64.71      7.11 o 
  -4   1  -7      433.42      459.71     12.36 o 
  -4   1  -8       57.45       56.90     12.08 o 
  -4   1  -9        2.27        4.78     12.43 o 
  -4   1 -10        7.73        6.87     13.33 o 
   4  -1  11        0.75        2.16      3.95 o 
   4  -1  12       36.07       29.06      2.91 o 
   4  -1  13       65.93       61.94      3.35 o 
   4  -1  14       86.06       85.90      5.08 o 
   4  -1  15        0.06       -0.75      4.42 o 
   4  -1  16       39.22       44.90      3.31 o 
   4  -1  17        0.12        2.41      3.22 o 
   4  -1  18      161.15      187.52      5.03 o 
   4  -1  19        0.79        1.35      2.98 o 
   4  -1  20       67.17       79.38      5.09 o 
   4  -1  21        0.10        1.21      3.40 o 
   4  -1  22        6.26        8.62      3.20 o 
   4  -1  23       14.93       23.94      3.05 o 
  -4   0  23       38.31       41.99      3.48 o 
  -4   0  22       26.74       30.43      2.13 o 
  -4   0  21        0.26        0.03      2.25 o 
  -4   0  20       97.70      107.03      3.63 o 
  -4   0  19       33.14       34.92      2.67 o 
  -4   0  18       83.13       85.23      3.50 o 
  -4   0  17       88.70       71.83      3.37 o 
  -4   0  16        1.14        1.28      2.87 o 
  -4   0  15      280.29      236.68      5.32 o 
  -4   0  14        1.37        0.91      3.19 o 
  -4   0  13       93.29       75.87      3.37 o 
  -4   0  12        0.50        2.47      3.53 o 
  -4   0  11      237.53      200.37      5.94 o 
  -4   0  10        1.69       -8.99     10.53 o 
  -4   0   9     1109.64      990.18     25.83 o 
  -4   0   8       51.88       47.87      8.86 o 
  -4   0   7       99.95       65.74      8.09 o 
  -4   0   6       21.57       20.72      7.64 o 
  -4   0   5       16.13        7.99      7.57 o 
  -4   0   4      182.02      196.24     11.97 o 
  -4   0   3      266.15      231.76     12.38 o 
  -4   0   2       74.83       72.25      5.47 o 
  -4   0   1       34.21       50.61      5.37 o 
  -4   0   0       89.61      229.67      8.37 o 
  -4   0  -1       46.22       40.94      5.42 o 
  -4   0  -2       98.91      100.32      6.62 o 
  -4   0  -3      134.33      116.82      7.09 o 
  -4   0  -4      130.24      124.11     10.66 o 
  -4   0  -5        5.06        6.55      9.58 o 
  -4   0  -6       29.20       28.61     10.73 o 
  -4   0  -7      467.50      337.65     18.23 o 
  -4   0  -8        7.07        9.45     12.89 o 
  -4   0  -9      854.96      638.95     26.04 o 
  -4   0 -10       12.19       10.08     14.59 o 
  -4   0 -11      120.52      100.60      5.26 o 
  -4   0 -12        3.79        3.99      4.72 o 
   4   0  13      265.51      245.11      5.81 o 
   4   0  14       17.42       18.10      3.43 o 
   4   0  15      222.75      219.56      5.68 o 
   4   0  16        0.02        1.69      3.37 o 
   4   0  17       47.86       54.28      3.32 o 
   4   0  18       91.30      104.99      4.12 o 
   4   0  19       48.35       51.44      3.12 o 
   4   0  20       13.46       14.16      2.87 o 
   4   0  21        2.05        6.55      3.71 o 
   4   0  22        7.34       16.98      3.51 o 
   4   0  23       22.98       29.53      3.26 o 
  -4  -1  23        1.94        0.41      3.33 o 
  -4  -1  22       13.34       15.33      2.00 o 
  -4  -1  21       25.06       25.71      2.24 o 
  -4  -1  20        3.50        4.07      2.24 o 
  -4  -1  19       22.92       17.84      2.41 o 
  -4  -1  18       28.25       28.93      2.61 o 
  -4  -1  17        3.04       11.04      2.66 o 
  -4  -1  16      395.16      314.99      6.21 o 
  -4  -1  15       70.23       54.83      2.63 o 
  -4  -1  14      131.36      106.61      5.85 o 
  -4  -1  14      134.70      113.97      6.35 o 
  -4  -1  13        2.69       -3.46      4.71 o 
  -4  -1  13       65.06       63.47      5.61 o 
  -4  -1  12      157.23      116.04     23.91 o 
  -4  -1  12      157.50      130.52      4.86 o 
  -4  -1  11      161.35      141.87     14.79 o 
  -4  -1  11      220.40      191.67      5.02 o 
  -4  -1  10       37.77       24.82     12.54 o 
  -4  -1   9      342.85      282.32     14.52 o 
  -4  -1   8       97.75       63.75     10.31 o 
  -4  -1   7       21.00       23.61      8.92 o 
  -4  -1   6       11.43       23.31      8.57 o 
  -4  -1   5      102.04       59.85      8.36 o 
  -4  -1   4        1.34       12.16      8.05 o 
  -4  -1   3      153.56      126.99     10.03 o 
  -4  -1   2      319.27      243.92     13.51 o 
  -4  -1   1        0.40       25.72      7.90 o 
  -4  -1   0      503.35      399.88     14.16 o 
  -4  -1  -1        0.06        8.76      9.63 o 
  -4  -1  -2      127.41      112.34     10.31 o 
  -4  -1  -3      194.29      153.25     11.44 o 
  -4  -1  -4       13.24       22.20     10.81 o 
  -4  -1  -5       26.01       26.89     11.55 o 
  -4  -1  -6       55.04       18.15     11.81 o 
  -4  -1  -7       19.36       17.48     11.93 o 
  -4  -1  -8       61.38       50.79     13.04 o 
  -4  -1  -9      364.43      264.29     18.07 o 
  -4  -1 -10       97.20       74.18     16.47 o 
   4   1  10      195.22      180.34      7.57 o 
  -4  -1 -11        0.45        8.78     16.84 o 
   4   1  11       95.96       95.74      7.33 o 
   4   1  12      102.66       92.13      5.40 o 
   4   1  13        5.49        7.97      4.34 o 
   4   1  14      190.48      157.84      7.07 o 
   4   1  15       49.90       49.89      4.63 o 
   4   1  15      289.95      270.62     10.29 o 
   4   1  16      158.03      150.93      6.83 o 
   4   1  16      159.87      221.96      9.42 o 
   4   1  17       38.31       40.88      3.64 o 
   4   1  18        4.35        8.21      2.48 o 
   4   1  19        2.52        2.56      2.31 o 
   4   1  20        5.83        6.97      2.81 o 
   4   1  21       48.12       61.01      4.32 o 
   4   1  22       14.15       22.28      4.03 o 
  -4  -2  23        6.87       10.80      3.06 o 
  -4  -2  22      187.77      207.76      5.99 o 
  -4  -2  21        1.62       25.64      3.59 o 
  -4  -2  20       31.31       19.73      4.63 o 
  -4  -2  19       65.61       64.82      3.03 o 
  -4  -2  18       48.78       54.72      2.98 o 
  -4  -2  17      576.57      526.24      7.69 o 
  -4  -2  16     1085.71     1087.72     10.93 o 
  -4  -2  15      568.42      499.46      7.95 o 
  -4  -2  14       23.89       25.89      3.43 o 
  -4  -2  13      242.16      197.61      5.23 o 
  -4  -2  12       30.55       32.39      3.21 o 
  -4  -2  11      140.44      118.78      4.30 o 
  -4  -2  10      421.81      504.50      7.11 o 
  -4  -2   9      901.64      966.29     20.16 o 
  -4  -2   8      512.80      546.46     16.10 o 
  -4  -2   7      176.39      180.09     14.74 o 
  -4  -2   6       73.80       50.45     14.20 o 
  -4  -2   5      178.60      179.43     13.84 o 
  -4  -2   4      639.32      686.64     22.77 o 
  -4  -2   3      459.67      482.43     13.79 o 
  -4  -2   2      331.62      358.56     17.21 o 
  -4  -2   1       63.07       73.36     12.11 o 
  -4  -2   0      103.81       87.53     11.85 o 
  -4  -2  -1      203.62      242.78     14.08 o 
  -4  -2  -2      711.26      915.56     17.64 o 
  -4  -2  -3      458.68      499.90     14.12 o 
  -4  -2  -4      245.95      276.98     11.25 o 
  -4  -2  -5       62.60       68.70     12.04 o 
  -4  -2  -6      269.23      299.58     20.03 o 
  -4  -2  -7      558.56      647.96     26.02 o 
   4   2   8      611.83      735.29     12.25 o 
   4   2   9      671.88      746.73     12.61 o 
  -4  -2 -10       89.82      113.78      7.05 o 
   4   2  11       48.80       62.59      6.52 o 
   4   2  12      165.37      180.82      8.26 o 
   4   2  13       29.68       43.16      5.53 o 
   4   2  14      507.96      615.30     14.18 o 
   4   2  15     1249.80     1480.20     20.97 o 
   4   2  16      429.61      546.96     13.09 o 
   4   2  17       37.45       45.26      5.56 o 
   4   2  18       40.15       41.51      5.08 o 
  -4  -2 -19       37.88       43.33      3.27 o 
   4   2  20      129.24      184.33      5.48 o 
   4   2  21      135.99      174.54      4.54 o 
  -4  -3  22       15.52       18.30      3.20 o 
  -4  -3  21       26.20       33.64      3.61 o 
  -4  -3  20       21.23       20.98      2.75 o 
  -4  -3  19       71.87       75.73      3.37 o 
  -4  -3  18      113.68      111.70      4.07 o 
  -4  -3  17       70.19       63.71      3.70 o 
  -4  -3  16        4.41        1.90      3.39 o 
  -4  -3  15       46.29       35.78      3.12 o 
  -4  -3  14      514.85      454.02      7.80 o 
  -4  -3  13      389.16      336.71      6.76 o 
  -4  -3  12       90.17       75.45      4.03 o 
  -4  -3  11       98.52       84.70      3.93 o 
  -4  -3  10       18.99       14.58      3.89 o 
  -4  -3   9      310.28      282.98      5.59 o 
  -4  -3   8     1015.98      933.24      9.67 o 
  -4  -3   7     1613.94     1485.61     15.17 o 
  -4  -3   6      562.89      479.45      8.50 o 
  -4  -3   5       64.38       46.03     15.11 o 
  -4  -3   4        1.85       -0.48     15.73 o 
  -4  -3   3       88.65       73.61      9.13 o 
  -4  -3   2       61.11       63.56     13.11 o 
  -4  -3   1       13.52       27.44     12.62 o 
  -4  -3   0       11.11       19.42     13.49 o 
  -4  -3  -1       94.90       73.40     12.98 o 
  -4  -3  -2       56.06       48.25     13.17 o 
  -4  -3  -3        2.91       -1.94     17.30 o 
  -4  -3  -4       40.40       23.06     12.94 o 
  -4  -3  -5      900.33      849.46     11.63 o 
   4   3   6     1327.45     1366.89     14.53 o 
  -4  -3  -7     1006.50      995.92     10.50 o 
   4   3   8      196.25      220.24      5.44 o 
   4   3   9       19.70       15.49      5.00 o 
   4   3  10      160.65      163.48      7.58 o 
   4   3  11      117.50      112.58      6.44 o 
   4   3  12      502.56      505.36     12.49 o 
   4   3  13      330.54      347.81     10.69 o 
   4   3  14       72.85       68.34      5.38 o 
   4   3  15        6.05        2.98      5.03 o 
   4   3  16       93.54      100.76      4.06 o 
  -4  -3 -17      129.58      162.39      6.21 o 
  -4  -3 -18       55.94       77.82      4.38 o 
   4   3  19       14.00       14.03      2.06 o 
   4   3  20       17.79       18.97      2.28 o 
  -4  -4  20       64.28       57.89      2.46 o 
  -4  -4  19       39.52       26.29      3.08 o 
  -4  -4  18       18.09       17.09      2.77 o 
  -4  -4  17        5.25        4.50      2.91 o 
  -4  -4  16       25.25       19.96      2.96 o 
  -4  -4  15       40.49       26.14      2.98 o 
  -4  -4  14      289.67      227.37      5.67 o 
  -4  -4  13      124.51       78.96      5.18 o 
  -4  -4  12      105.53       89.88      4.01 o 
  -4  -4  11      197.64      165.89      4.42 o 
  -4  -4  10      326.40      257.47      5.57 o 
  -4  -4   9      153.81      103.83      3.08 o 
  -4  -4   8       13.75       12.01      2.92 o 
  -4  -4   7       74.75       66.93      3.08 o 
  -4  -4   6      133.20      130.51      4.01 o 
  -4  -4   5      111.37       99.31      3.55 o 
  -4  -4   4      153.95      140.61      3.90 o 
  -4  -4   3      113.86      102.99      3.53 o 
  -4  -4   2      265.51      230.50      4.87 o 
  -4  -4   1      206.59      192.18      6.21 o 
  -4  -4   0      334.63      300.52      7.44 o 
  -4  -4  -1      167.58      160.12      5.78 o 
  -4  -4  -2      176.08      161.20      4.69 o 
  -4  -4  -3       95.58      101.02      3.71 o 
  -4  -4  -4      183.31      199.55      4.86 o 
  -4  -4  -5       97.71      106.13      4.35 o 
   4   4   6       52.08       53.29      4.10 o 
  -4  -4  -7       21.33       26.91      4.07 o 
   4   4   8      242.04      171.34      9.96 o 
   4   4   9      279.37      253.99      6.21 o 
   4   4  10      256.25      244.99      6.13 o 
  -4  -4 -11       66.12       66.92      5.33 o 
  -4  -4 -12      203.83      189.33      7.69 o 
  -4  -4 -13      187.98      181.43      7.39 o 
  -4  -4 -14       61.10       68.36      4.92 o 
  -4  -4 -15       16.17       17.85      3.85 o 
  -4  -4 -16        7.65        7.76      4.69 o 
  -4  -4 -17       13.68       15.63      3.82 o 
  -4  -4 -18       64.06       78.42      4.89 o 
  -4  -4 -19       40.00       37.61      2.21 o 
  -4  -5  19        2.01        4.60      2.59 o 
  -4  -5  18       48.83       51.17      4.01 o 
  -4  -5  17       26.32       27.03      3.73 o 
  -4  -5  16        2.80       -0.26      3.87 o 
  -4  -5  15        0.78        1.55      3.15 o 
  -4  -5  14       10.83        7.98      3.13 o 
  -4  -5  13      115.83      121.40      4.27 o 
  -4  -5  12       44.38       35.73      2.86 o 
  -4  -5  11       78.98       73.89      3.87 o 
  -4  -5  10       87.59       86.20      4.07 o 
  -4  -5   9      287.64      271.59      6.05 o 
  -4  -5   8      438.37      408.88      7.39 o 
  -4  -5   7      486.35      505.92      7.72 o 
  -4  -5   6      206.66      205.82      7.24 o 
  -4  -5   5       38.71       44.29      5.22 o 
  -4  -5   4       11.43       18.59      5.02 o 
  -4  -5   3        2.79       16.66      4.92 o 
  -4  -5   2      417.76      408.84      9.96 o 
  -4  -5   1      232.28      265.60      8.20 o 
  -4  -5   0      382.25      390.53      9.74 o 
  -4  -5  -1      254.26      286.32      8.67 o 
  -4  -5  -2        4.47       11.71      4.15 o 
  -4  -5  -3       17.32       28.43      4.08 o 
  -4  -5  -4       48.57       61.45      4.04 o 
  -4  -5  -5      302.46      327.66      6.54 o 
  -4  -5  -6      456.50      494.60      7.94 o 
  -4  -5  -7      447.90      483.43      7.70 o 
  -4  -5  -8      227.58      228.92      5.53 o 
  -4  -5  -9      100.73      104.27      6.47 o 
  -4  -5 -10       50.64       63.03      5.58 o 
  -4  -5 -11       66.88       68.87      5.39 o 
  -4  -5 -12       75.43       79.82      5.76 o 
  -4  -5 -13       14.23       17.29      4.47 o 
  -4  -5 -14        0.57       -3.24      4.43 o 
  -4  -5 -15        3.15       -1.08      4.20 o 
  -4  -5 -16       28.96       33.10      3.04 o 
  -4  -5 -17        0.44        4.01      2.93 o 
   4   5  18        2.35        1.90      1.80 o 
  -4  -6  17       22.39       19.85      2.34 o 
  -4  -6  16        1.97        0.78      2.53 o 
  -4  -6  15        0.27        0.83      2.64 o 
  -4  -6  14       66.10       60.92      3.77 o 
  -4  -6  13       31.72       31.43      3.11 o 
  -4  -6  12       10.27       20.55      4.22 o 
  -4  -6  11      194.99      166.01      6.61 o 
  -4  -6  10        1.60        5.14      4.49 o 
  -4  -6  10       88.14       88.60      5.54 o 
  -4  -6   9        0.67        5.85      4.35 o 
  -4  -6   9        1.06        5.41      3.85 o 
  -4  -6   8       26.06       18.03      3.92 o 
  -4  -6   7       49.49       37.84      3.76 o 
  -4  -6   6        8.19       14.47      3.77 o 
  -4  -6   5       99.91      117.79      4.38 o 
  -4  -6   4       94.83      109.87      5.68 o 
  -4  -6   3      167.62      159.54      6.64 o 
  -4  -6   2      138.47      168.96      7.17 o 
  -4  -6   1       34.27       45.81      4.90 o 
  -4  -6   0       54.27       70.79      5.41 o 
  -4  -6  -1      187.75      199.08      7.39 o 
  -4  -6  -2       39.79       57.11      5.30 o 
  -4  -6  -2      126.93      132.44      6.51 o 
  -4  -6  -3      120.71      134.26      4.72 o 
  -4  -6  -4       60.78       73.99      4.07 o 
  -4  -6  -5       12.58       10.53      3.87 o 
  -4  -6  -6       58.09       46.60      3.86 o 
  -4  -6  -7        1.51        3.58      4.30 o 
  -4  -6  -7       16.78       15.96      5.29 o 
  -4  -6  -8        0.64        2.86      4.45 o 
  -4  -6  -8        1.05        0.89      5.02 o 
  -4  -6  -9      143.42      148.25      6.90 o 
  -4  -6 -10      118.48      123.60      6.45 o 
  -4  -6 -11       16.87       18.06      3.15 o 
  -4  -6 -12       64.74       58.94      3.95 o 
  -4  -6 -13        0.57       -2.02      2.96 o 
  -4  -6 -14       10.53       11.81      2.88 o 
  -4  -6 -15       25.92       25.39      2.71 o 
  -4  -7  12        2.65        5.11      3.03 o 
  -4  -7  11       22.83       14.12      3.26 o 
  -4  -7  10        0.71        1.89      2.47 o 
  -4  -7   9       22.49       23.36      3.47 o 
  -4  -7   8        1.20        1.56      2.51 o 
  -4  -7   7        5.17        9.64      2.47 o 
  -4  -7   6       23.08       22.93      3.22 o 
  -4  -7   6       28.20       26.28      4.91 o 
  -4  -7   5       19.38       23.76      3.15 o 
  -4  -7   5       24.69       41.71      5.04 o 
  -4  -7   4      192.49      180.53      6.13 o 
  -4  -7   3       18.90       46.26      4.02 o 
  -4  -7   2      171.52      175.16      6.36 o 
  -4  -7   1        2.09       54.88      4.20 o 
  -4  -7   0      192.86      198.15      6.67 o 
  -4  -7  -1       30.67       56.42      4.13 o 
  -4  -7  -2      173.05      166.72      6.22 o 
  -4  -7  -3       21.85       40.02      2.74 o 
  -4  -7  -4        8.74        7.05      2.55 o 
  -4  -7  -5        8.42       11.76      2.51 o 
  -4  -7  -6        0.28        1.60      2.48 o 
  -4  -7  -7       22.72       20.92      2.47 o 
  -4  -7  -8        2.05        1.08      3.18 o 
  -4  -7  -9       24.91       19.39      2.92 o 
  -4  -7 -10        6.66        6.70      2.76 o 
  -4  -7 -11        1.15       -1.99      2.72 o 
  -4  -8   5        3.73        7.06      3.45 o 
  -4  -8   4        1.89        3.93      2.48 o 
  -4  -8   4        1.96       15.28      3.50 o 
  -4  -8   3       44.76       53.92      2.91 o 
  -4  -8   3       68.30       89.84      3.96 o 
  -4  -8   2       24.35       24.73      2.51 o 
  -4  -8   2       28.31       28.13      3.46 o 
  -4  -8   1        1.60        1.77      2.37 o 
  -4  -8   1        2.57        7.41      3.10 o 
  -4  -8   0        6.51        9.61      2.39 o 
  -4  -8  -1       38.75       48.49      2.95 o 
  -4  -8  -2        0.12        8.27      2.54 o 
  -5   8   4        9.41        9.61      2.66 o 
  -5   8   3       64.13       52.08      2.68 o 
  -5   8   2       16.38       16.77      2.59 o 
  -5   8   1       33.25       28.48      2.62 o 
  -5   8   0        1.27       -1.40      2.37 o 
  -5   8  -1       31.15       24.97      2.73 o 
  -5   8  -2       46.94       39.65      2.84 o 
  -5   8  -3       78.44       63.17      3.12 o 
   5  -8   4        2.30        2.98      1.75 o 
   5  -8   5       71.33       53.09      1.92 o 
   5  -8   6       25.48       21.79      1.62 o 
   5  -8   7       53.45       42.09      1.59 o 
  -5   7  13       20.59       19.27      2.03 o 
  -5   7  12        2.99        2.93      2.22 o 
  -5   7  11        7.29        5.02      3.21 o 
  -5   7  10       12.23        8.69      3.30 o 
  -5   7   9        0.46       -3.43      3.43 o 
  -5   7   8       20.60       17.83      3.74 o 
  -5   7   7        5.12        5.54      4.00 o 
  -5   7   6       11.36        6.94      3.58 o 
  -5   7   6       11.58        6.66      4.47 o 
  -5   7   5      154.28      171.86      4.01 o 
  -5   7   4      350.72      394.16      5.53 o 
  -5   7   3      521.70      641.13     10.70 o 
  -5   7   2       13.88       20.69      3.98 o 
  -5   7   1      196.70      250.69      7.34 o 
  -5   7   0        3.10        1.76      3.88 o 
  -5   7  -1      189.04      241.18      7.21 o 
   5  -7   2       19.38       20.42      2.99 o 
   5  -7   3      513.10      630.76      7.62 o 
   5  -7   4      301.08      358.78      5.92 o 
   5  -7   5      179.73      216.46      4.65 o 
   5  -7   6        7.27        8.74      2.67 o 
   5  -7   7        4.20        8.43      2.62 o 
  -5   7  -8       21.08       16.21      2.79 o 
   5  -7   8       25.81       21.67      3.60 o 
  -5   7  -9        0.07       -3.10      3.10 o 
   5  -7   9        0.33        1.59      3.22 o 
   5  -7  10       14.22       14.33      3.12 o 
   5  -7  11        4.71        6.37      2.94 o 
   5  -7  12        0.63        0.27      1.94 o 
   5  -7  13        2.08        4.30      1.82 o 
  -5   6  16        2.87       -0.38      2.93 o 
  -5   6  15        0.05       -2.37      2.37 o 
  -5   6  14       91.09       91.85      2.86 o 
  -5   6  13       11.14        7.35      2.05 o 
  -5   6  12       70.47       80.73      4.54 o 
  -5   6  11        4.18        0.43      3.97 o 
  -5   6  10      270.48      317.26      7.92 o 
  -5   6   9        0.36       -3.35      4.13 o 
  -5   6   8       13.52       15.53      3.78 o 
  -5   6   7      148.81      198.19      4.50 o 
  -5   6   6       19.51       17.66      2.88 o 
  -5   6   5      122.16      154.82      4.36 o 
  -5   6   4      503.87      612.32      7.91 o 
  -5   6   3       24.16       29.75      3.30 o 
  -5   6   2       22.86       25.68      3.28 o 
  -5   6   1       18.02       17.22      3.91 o 
  -5   6   0        0.20        3.16      3.82 o 
  -5   6  -1       16.47       18.09      3.86 o 
   5  -6   2       36.86       33.78      3.07 o 
   5  -6   3       20.87       30.32      2.98 o 
   5  -6   4      423.66      543.40      7.93 o 
   5  -6   5      138.51      179.73      4.85 o 
   5  -6   6       16.42       17.73      2.81 o 
   5  -6   7      149.13      193.29      4.82 o 
   5  -6   8       19.05       23.26      2.71 o 
   5  -6   9        0.55       -0.81      3.07 o 
   5  -6  10      260.76      357.76      5.75 o 
   5  -6  11        3.69        2.23      2.57 o 
   5  -6  12       81.92      100.97      5.00 o 
   5  -6  13       10.00       10.60      2.91 o 
   5  -6  14       97.53      117.04      4.59 o 
   5  -6  15        0.08        5.56      2.52 o 
   5  -6  16        2.38        3.93      3.26 o 
  -5   5  17      136.20      159.31      3.05 o 
  -5   5  16       11.26       11.20      1.88 o 
  -5   5  15       70.49       79.77      2.87 o 
  -5   5  14      141.96      130.99      3.75 o 
  -5   5  13       28.44       29.81      2.31 o 
  -5   5  12        4.12        0.76      2.97 o 
  -5   5  11       75.99       65.25      4.45 o 
  -5   5  10       44.65       45.92      3.95 o 
  -5   5   9      140.03      136.43      6.05 o 
  -5   5   8      412.60      386.50      9.65 o 
  -5   5   7      263.30      263.67      5.48 o 
  -5   5   6       74.42       72.49      3.32 o 
  -5   5   5      895.08      950.68     10.10 o 
  -5   5   4       42.51       31.88      2.97 o 
  -5   5   3       87.11       73.82      3.27 o 
  -5   5   2      617.47      613.57      8.19 o 
  -5   5   1      535.78      530.18      7.51 o 
  -5   5   0       10.97       11.80      3.81 o 
  -5   5  -1      561.90      562.28     11.56 o 
   5  -5   2      641.91      587.15      8.14 o 
   5  -5   3      101.36       86.42      3.58 o 
   5  -5   4       37.65       34.24      2.73 o 
   5  -5   5      944.67      987.66     10.63 o 
   5  -5   6       97.43       90.94      3.67 o 
   5  -5   7      285.00      274.07      5.77 o 
   5  -5   8      424.93      436.79      7.10 o 
   5  -5   9      127.65      153.00      4.22 o 
   5  -5  10       44.57       55.42      3.04 o 
   5  -5  11       58.48       51.07      3.93 o 
   5  -5  12        6.60        3.21      2.58 o 
   5  -5  13       21.89       25.63      2.97 o 
   5  -5  14      138.33      149.31      3.83 o 
   5  -5  15       61.24       75.98      4.03 o 
   5  -5  16        9.03       10.12      2.14 o 
   5  -5  17      126.94      179.46      5.48 o 
   5  -5  18        0.74        1.07      3.78 o 
  -5   4  19      115.51      119.43      3.96 o 
  -5   4  18        7.95        1.67      3.88 o 
  -5   4  17       56.23       60.12      2.68 o 
  -5   4  16       27.54       24.43      2.30 o 
  -5   4  15       84.19       92.31      3.54 o 
  -5   4  14      124.97      128.16      4.07 o 
  -5   4  13       99.05       99.68      3.88 o 
  -5   4  12      108.39      122.75      6.04 o 
  -5   4  11       11.23       46.13      4.61 o 
  -5   4  10       23.31       21.70      2.92 o 
  -5   4   9        8.90        6.13      3.00 o 
  -5   4   8      355.69      381.01      6.86 o 
  -5   4   7        2.91        0.17      5.49 o 
  -5   4   6       28.48       30.99      3.56 o 
  -5   4   5      147.04      172.92      4.70 o 
  -5   4   4      228.94      271.22      5.78 o 
  -5   4   3      371.64      449.52      7.11 o 
  -5   4   2      923.91     1154.20     11.00 o 
  -5   4   1       22.72       28.23      3.56 o 
  -5   4   0        3.39        3.06      4.47 o 
  -5   4  -1       18.88       22.13      4.62 o 
   5  -4   2      841.44     1168.43     11.33 o 
   5  -4   3      408.78      526.69      7.88 o 
   5  -4   4      249.36      303.81      6.21 o 
   5  -4   5      152.44      182.88      5.15 o 
   5  -4   6       21.88       27.49      3.56 o 
   5  -4   7        2.03       11.15      3.44 o 
   5  -4   8      325.71      417.41      7.28 o 
   5  -4   9       12.60        9.96      3.39 o 
   5  -4  10       15.79       13.67      3.31 o 
   5  -4  11        7.41        5.42      4.20 o 
   5  -4  12      122.53      135.76      6.38 o 
   5  -4  13       84.79       98.17      5.79 o 
   5  -4  14      138.35      162.56      4.58 o 
   5  -4  15       64.71       81.08      3.58 o 
   5  -4  16       35.92       41.34      3.21 o 
   5  -4  17       46.29       62.15      4.73 o 
   5  -4  18       11.55       13.29      3.76 o 
   5  -4  19       96.28      133.59      5.00 o 
  -5   3  20        6.62        4.98      2.90 o 
  -5   3  19       26.54       37.26      3.31 o 
  -5   3  18        0.07        3.59      3.10 o 
  -5   3  17        0.09       -2.28      2.37 o 
  -5   3  16       99.40       97.97      4.84 o 
  -5   3  16      164.04      146.46      6.60 o 
  -5   3  15        3.86       -0.94      3.30 o 
  -5   3  14       41.14       36.03      3.42 o 
  -5   3  13      153.77      149.83      4.92 o 
  -5   3  12       50.66       46.23      3.63 o 
  -5   3  11      112.77      108.37      6.19 o 
  -5   3  10      219.26      214.97      7.85 o 
  -5   3   9        3.72        0.19      5.24 o 
  -5   3   8      189.69      185.00      7.38 o 
   5  -3  -7       22.35       16.77      5.23 o 
  -5   3   6      205.82      233.91      5.28 o 
  -5   3   5        2.46        0.44      4.32 o 
  -5   3   4      251.39      292.83      5.54 o 
  -5   3   3      316.59      354.10      6.13 o 
  -5   3   2      458.16      548.11      7.68 o 
  -5   3   1      271.44      359.69      6.06 o 
  -5   3   0       16.00       12.45      4.28 o 
  -5   3  -1      301.61      383.47      6.46 o 
  -5   3  -2      392.63      485.91      9.41 o 
   5  -3   3      195.99      184.03      6.60 o 
  -5   3  -3      315.98      344.61      8.22 o 
   5  -3   4       66.01       91.30      4.95 o 
  -5   3  -4      194.36      243.92      7.17 o 
   5  -3   5        2.69        3.00      4.30 o 
  -5   3  -5        3.20        6.13      5.74 o 
   5  -3   6      204.93      225.38      5.49 o 
   5  -3   7       13.81       15.83      4.17 o 
   5  -3   8      157.44      158.37      5.01 o 
  -5   3  -9        5.77        9.35      5.03 o 
   5  -3   9        5.90        5.25      5.23 o 
  -5   3 -10       98.28      100.84      5.59 o 
   5  -3  10      195.20      186.26      7.97 o 
   5  -3  11      112.96      102.24      6.27 o 
   5  -3  12       35.92       30.96      3.53 o 
   5  -3  13       79.79       78.89      4.97 o 
   5  -3  14       30.81       24.35      3.23 o 
   5  -3  14       44.43       40.39      5.35 o 
   5  -3  15        0.72       -0.26      2.16 o 
   5  -3  16      106.42      116.57      5.10 o 
   5  -3  17        2.84        3.03      2.62 o 
   5  -3  18        0.48       -3.20      3.20 o 
   5  -3  19       64.01       86.60      4.45 o 
   5  -3  20        0.16        2.09      2.89 o 
  -5   2  21      198.29      238.65      5.54 o 
  -5   2  20       68.02       67.36      3.99 o 
  -5   2  19       47.73       43.57      3.73 o 
  -5   2  18       21.80       25.24      3.51 o 
  -5   2  17      201.02      193.26      7.12 o 
  -5   2  16        0.10        1.50      3.81 o 
  -5   2  15      115.61      118.39      4.04 o 
  -5   2  14       19.27       17.20      2.69 o 
  -5   2  13       24.07       23.91      2.80 o 
  -5   2  12      147.34      129.36      4.33 o 
  -5   2  11       48.09       37.63      3.04 o 
  -5   2  10        7.66        4.39      3.89 o 
  -5   2  10       79.76       67.52      6.63 o 
  -5   2   9       19.16       18.16      4.20 o 
  -5   2   8       37.71       38.79      3.88 o 
  -5   2   7       56.29       48.15      4.02 o 
  -5   2   6        0.14       -1.81      3.29 o 
  -5   2   5       90.35       84.96      3.59 o 
  -5   2   4       14.21       10.71      4.25 o 
  -5   2   3      447.90      405.85     18.09 o 
  -5   2   2       22.09       18.47      9.07 o 
  -5   2   1      176.23      158.63      8.80 o 
  -5   2   0        5.01        9.89      9.06 o 
  -5   2  -1      252.98      239.30     10.15 o 
  -5   2  -2       38.99       19.15      9.66 o 
  -5   2  -3      473.27      440.68      8.47 o 
  -5   2  -4        0.79       -3.37      4.43 o 
   5  -2   5      102.05       99.97      3.51 o 
   5  -2   6        0.02       -1.05      3.14 o 
   5  -2   7      125.31      109.62      3.74 o 
   5  -2   8       14.05       12.48      3.17 o 
   5  -2   9       27.79       23.57      3.02 o 
   5  -2  10      118.69      107.35      5.71 o 
   5  -2  11       19.90       23.46      3.43 o 
   5  -2  12       98.85       75.46      5.06 o 
   5  -2  13        7.66        6.97      2.46 o 
   5  -2  14       19.40       19.52      3.99 o 
   5  -2  15      111.12      120.98      5.93 o 
   5  -2  16       29.19       26.22      2.72 o 
   5  -2  17      104.35      117.25      3.92 o 
   5  -2  18        4.00        0.19      2.61 o 
   5  -2  19       40.72       60.59      2.84 o 
   5  -2  20       41.70       65.83      3.90 o 
   5  -2  21      173.92      278.56      5.35 o 
  -5   1  22        0.86        0.85      2.95 o 
  -5   1  21        7.60        6.20      3.06 o 
  -5   1  20        0.78       -1.35      3.27 o 
  -5   1  19       47.88       51.31      4.28 o 
  -5   1  18       15.63       21.04      3.61 o 
  -5   1  17       15.16       13.53      3.64 o 
  -5   1  16       32.80       27.02      3.95 o 
  -5   1  15        9.90        4.67      4.09 o 
  -5   1  14       99.99       80.37      5.31 o 
  -5   1  13       47.91       45.43      4.49 o 
  -5   1  12      384.83      302.64      6.13 o 
  -5   1  11      178.35      150.25      4.54 o 
  -5   1  10       53.24       42.34      3.22 o 
  -5   1   9       73.18       76.88      3.42 o 
  -5   1   8      127.51      102.57      3.57 o 
  -5   1   7       35.35       32.75      3.40 o 
  -5   1   6      481.12      413.35      8.40 o 
  -5   1   5      141.99      139.32      5.17 o 
  -5   1   4      120.04      111.97     11.05 o 
  -5   1   3       10.90       19.89     11.21 o 
  -5   1   2        0.52       -1.03     10.23 o 
  -5   1   1      272.75      252.88     14.55 o 
  -5   1   0       11.21       12.85      8.26 o 
  -5   1  -1       83.87       64.07      8.70 o 
  -5   1  -2        6.50        1.56      8.97 o 
  -5   1  -3       23.11       16.92      9.09 o 
  -5   1  -4      199.61      151.51      9.87 o 
  -5   1  -5      155.02      140.05      5.24 o 
   5  -1   6      308.28      265.16      5.54 o 
   5  -1   7       13.11       14.14      3.32 o 
   5  -1   8       45.17       36.47      3.19 o 
   5  -1   9      192.97      186.00      4.86 o 
   5  -1  10      175.81      134.88      6.38 o 
   5  -1  11       38.61       30.08      4.30 o 
   5  -1  12      317.65      263.47      8.65 o 
   5  -1  13       84.18       69.67      4.95 o 
   5  -1  14       14.89       21.90      3.94 o 
   5  -1  15       20.99       29.57      3.11 o 
   5  -1  16        2.98        3.30      2.97 o 
   5  -1  17        5.50        6.65      2.87 o 
   5  -1  18        0.15        3.41      2.65 o 
   5  -1  19       21.95       22.33      2.57 o 
   5  -1  20        0.76        0.36      2.61 o 
   5  -1  21        5.04        7.42      3.45 o 
  -5   0  22        4.68        6.05      2.90 o 
  -5   0  21      104.11      115.12      4.70 o 
  -5   0  20      121.27      125.95      5.25 o 
  -5   0  19      277.14      266.53      7.78 o 
  -5   0  18       19.57       24.51      3.87 o 
  -5   0  17       29.51       33.46      2.92 o 
  -5   0  16        5.63        3.18      2.93 o 
  -5   0  15        0.37        2.33      3.12 o 
  -5   0  14        1.71       -4.48      4.48 o 
  -5   0  13       54.81       53.04      5.95 o 
  -5   0  12      178.21      154.51      7.71 o 
  -5   0  11       56.61       48.15      6.36 o 
  -5   0  10       30.06       18.44     15.93 o 
  -5   0  10       32.24       21.36      6.75 o 
  -5   0   9        6.13        1.52     15.26 o 
  -5   0   9       10.46        7.71      7.17 o 
  -5   0   8      104.68       79.62      5.36 o 
  -5   0   7        7.93       22.23      5.74 o 
  -5   0   6      119.87       99.89     12.73 o 
  -5   0   5      238.27      185.07     13.84 o 
  -5   0   4        5.61       25.25     11.99 o 
  -5   0   3      531.70      430.17     19.08 o 
  -5   0   2        3.28       18.77     10.99 o 
  -5   0   1        3.26       10.11     10.74 o 
  -5   0   0        6.64        1.28     11.46 o 
  -5   0  -1      168.12      123.13     11.27 o 
  -5   0  -2       21.47       29.19      9.42 o 
  -5   0  -3      678.05      519.83     15.01 o 
  -5   0  -4        0.89       20.97     10.60 o 
  -5   0  -5      103.60      106.43      4.80 o 
  -5   0  -6      104.02      100.61      4.97 o 
  -5   0  -7       23.39       26.16      5.14 o 
  -5   0  -8        7.13        2.78      5.52 o 
   5   0   8       10.86       10.61      6.67 o 
  -5   0  -9        3.60        2.26      3.50 o 
   5   0  10       79.08       69.75      6.38 o 
   5   0  11      111.95      102.11      6.91 o 
   5   0  12       24.27       32.53      4.05 o 
   5   0  13        1.08        4.04      3.75 o 
   5   0  14        6.08        4.41      3.63 o 
   5   0  15        6.67        7.17      3.95 o 
   5   0  15       10.09       21.61      7.95 o 
   5   0  16       46.22       37.89      4.09 o 
   5   0  16       64.15       64.96      7.33 o 
   5   0  17      150.40      170.22      4.53 o 
   5   0  18        5.06        6.57      2.73 o 
   5   0  19      213.88      249.62      4.67 o 
   5   0  20       48.20       48.94      3.24 o 
  -5  -1  22        6.20       14.06      2.85 o 
  -5  -1  21      217.61      232.86      6.10 o 
  -5  -1  20      149.56      165.22      6.19 o 
  -5  -1  19       99.87      112.68      5.95 o 
  -5  -1  18       69.67       62.87      5.22 o 
  -5  -1  17       75.49       82.50      5.78 o 
  -5  -1  16       70.54       61.66      4.03 o 
  -5  -1  15       53.76       53.15      3.29 o 
  -5  -1  14       18.99       15.16      3.76 o 
  -5  -1  13       58.64       66.50      5.66 o 
  -5  -1  12       97.00       93.23      5.92 o 
  -5  -1  11       62.73       71.99      6.25 o 
  -5  -1  10       36.79       33.55      6.13 o 
  -5  -1   9       14.03       15.66      6.66 o 
  -5  -1   8       70.40       75.31      7.29 o 
  -5  -1   7      253.98      243.29     19.63 o 
  -5  -1   6      599.02      687.50     10.68 o 
  -5  -1   5      928.99      977.92     12.64 o 
  -5  -1   4      706.55      668.58     24.29 o 
  -5  -1   3      423.92      417.33     20.44 o 
  -5  -1   2      564.79      557.47     22.21 o 
  -5  -1   1     1141.26     1255.16     33.48 o 
  -5  -1   0      710.34      702.89     25.63 o 
  -5  -1  -1      884.47      855.56     27.74 o 
  -5  -1  -2      311.71      294.51     17.38 o 
  -5  -1  -3      662.73      751.13     11.46 o 
  -5  -1  -4      900.60      873.47     20.06 o 
  -5  -1  -5      633.64      778.40      9.49 o 
  -5  -1  -6      154.56      219.08      5.67 o 
  -5  -1  -7       69.55       76.79      4.61 o 
  -5  -1  -8       11.79       18.08      4.86 o 
   5   1   9       22.41       21.08      4.96 o 
   5   1  10       95.47       95.82      6.57 o 
   5   1  11       78.70       76.21      6.05 o 
   5   1  12       95.11      104.16      6.82 o 
   5   1  13       16.30       18.73      5.25 o 
   5   1  14       33.75       35.23      5.43 o 
   5   1  15       45.38       56.01      5.50 o 
   5   1  16      123.71      145.91      7.11 o 
   5   1  17       44.81       54.33      5.18 o 
   5   1  18       74.05       97.05      5.63 o 
  -5  -1 -19      201.41      271.01      4.66 o 
  -5  -1 -20       12.60       45.86      3.60 o 
  -5  -2  21       17.90       20.86      3.18 o 
  -5  -2  20        6.19        3.08      3.86 o 
  -5  -2  19       31.26       30.24      3.75 o 
  -5  -2  18      121.93      118.81      3.62 o 
  -5  -2  17       19.34       17.09      2.92 o 
  -5  -2  16      147.69      152.15      4.48 o 
  -5  -2  15      143.96      150.00      3.58 o 
  -5  -2  14       43.93       36.65      2.65 o 
  -5  -2  13       75.54       66.30      3.39 o 
  -5  -2  12       41.38       36.26      3.44 o 
  -5  -2  11       59.16       56.88      3.60 o 
  -5  -2  10      733.39      671.30      8.69 o 
  -5  -2   9      493.14      450.99      7.11 o 
  -5  -2   8       12.25       12.83      3.84 o 
  -5  -2   7     1145.36      957.15     12.70 o 
  -5  -2   6      825.05      803.62      9.15 o 
  -5  -2   5       16.43       22.32      3.52 o 
  -5  -2   4      643.97      574.72      7.89 o 
  -5  -2   3     1049.06      900.19      9.70 o 
  -5  -2   2      280.23      263.72      5.52 o 
  -5  -2   1      615.23      532.56      7.17 o 
  -5  -2   0      381.51      355.18      6.29 o 
  -5  -2  -1      254.57      229.48      5.19 o 
  -5  -2  -2      914.10      835.45      9.23 o 
  -5  -2  -3      600.29      538.64      7.55 o 
   5   2   4       20.74       28.39      3.50 o 
   5   2   5     1302.71     1204.74     11.67 o 
   5   2   6      768.96      752.41      9.43 o 
   5   2   7       12.04       10.44      3.81 o 
   5   2   8      708.51      682.78      9.14 o 
   5   2   9      535.09      567.92      8.43 o 
   5   2  10       75.80       72.76      5.39 o 
   5   2  11       66.94       63.01      5.23 o 
   5   2  12       46.51       48.82      5.25 o 
   5   2  13       26.72       27.26      4.64 o 
   5   2  14      231.61      251.53      8.67 o 
   5   2  15      106.37      126.61      6.59 o 
   5   2  16       19.58       16.89      3.47 o 
   5   2  17      105.55      110.67      5.59 o 
  -5  -2 -18       34.50       37.50      3.58 o 
  -5  -2 -19        4.84        7.37      3.35 o 
  -5  -3  20       44.97       44.03      3.16 o 
  -5  -3  19      117.28      105.63      3.01 o 
  -5  -3  18       73.65       40.66      3.37 o 
  -5  -3  17       32.44       24.10      2.50 o 
  -5  -3  16       26.90       21.62      2.61 o 
  -5  -3  15       23.32       15.34      2.49 o 
  -5  -3  14       44.75       38.51      3.06 o 
  -5  -3  13      114.55       99.98      3.06 o 
  -5  -3  12       56.56       43.41      2.95 o 
  -5  -3  11        8.37        4.26      3.68 o 
  -5  -3  10       48.38       39.39      3.28 o 
  -5  -3   9       53.13       36.06      3.47 o 
  -5  -3   8       43.92       22.22      3.77 o 
  -5  -3   7      155.22      119.01      5.72 o 
  -5  -3   6      144.29      106.33      3.75 o 
  -5  -3   5      771.04      613.44      8.19 o 
  -5  -3   4      623.28      485.14      7.27 o 
  -5  -3   3      572.85      456.13      7.21 o 
  -5  -3   2      276.94      237.67      5.38 o 
  -5  -3   1       74.92       68.88      3.35 o 
  -5  -3   0       56.09       52.87      3.21 o 
  -5  -3  -1      434.99      368.69      6.50 o 
  -5  -3  -2      359.27      338.30      9.32 o 
  -5  -3  -3     1022.72      835.43     13.95 o 
  -5  -3  -4      474.86      419.33     10.24 o 
   5   3   5      235.82      193.23      5.09 o 
   5   3   6      106.23       96.33      4.01 o 
  -5  -3  -7       44.54       37.74      3.75 o 
   5   3   8       42.67       43.64      5.33 o 
   5   3   9       34.51       37.60      4.95 o 
   5   3  10       11.26        6.93      6.27 o 
   5   3  11       69.10       63.41      5.20 o 
   5   3  12       89.80       84.03      5.88 o 
   5   3  13       38.34       28.19      4.37 o 
   5   3  14       29.16       19.24      5.18 o 
  -5  -3 -15       21.85       23.87      3.74 o 
  -5  -3 -16       19.87       22.65      3.67 o 
  -5  -3 -17      120.92      141.06      6.08 o 
  -5  -3 -18       82.00       90.22      3.99 o 
  -5  -4  18        4.33        3.88      3.65 o 
  -5  -4  17      109.75      128.92      3.68 o 
  -5  -4  16       79.71       73.83      3.30 o 
  -5  -4  15       86.27       77.92      3.54 o 
  -5  -4  14       22.16       20.41      2.81 o 
  -5  -4  13       11.90        8.14      3.21 o 
  -5  -4  12       12.34       11.91      3.31 o 
  -5  -4  11       42.59       42.37      3.51 o 
  -5  -4  10       39.33       31.66      6.20 o 
  -5  -4   9       23.06       19.06      3.15 o 
  -5  -4   8       26.98       21.16      3.39 o 
  -5  -4   7      141.12      134.42      4.21 o 
  -5  -4   6       83.08       68.68      3.44 o 
  -5  -4   5      145.78      121.97      4.22 o 
  -5  -4   4      174.89      166.07      4.79 o 
  -5  -4   3       55.71       82.83      5.47 o 
  -5  -4   2      101.61      104.85      5.56 o 
  -5  -4   1       67.76       87.57      5.28 o 
  -5  -4   0       81.07       88.52      5.23 o 
  -5  -4  -1       84.64      100.21      5.63 o 
  -5  -4  -2       57.60       73.65      5.08 o 
  -5  -4  -3      185.58      179.89      4.98 o 
  -5  -4  -4       89.46       94.99      4.17 o 
  -5  -4  -5      136.28      139.76      4.69 o 
  -5  -4  -6       94.54       94.87      4.21 o 
  -5  -4  -7       26.25       19.52      4.00 o 
  -5  -4  -8       21.14       23.56      3.97 o 
  -5  -4  -9       38.24       39.25      5.02 o 
  -5  -4 -10       43.90       40.56      4.81 o 
  -5  -4 -11       11.38       10.24      4.62 o 
  -5  -4 -12       19.38       19.80      3.79 o 
  -5  -4 -13       26.11       28.86      4.37 o 
  -5  -4 -14       75.71      106.96      5.61 o 
  -5  -4 -15       87.19       95.17      5.17 o 
  -5  -4 -16       12.49       14.83      2.80 o 
  -5  -4 -17        2.25        0.93      2.78 o 
  -5  -5  16       19.23       17.06      2.53 o 
  -5  -5  15        6.47       10.40      2.70 o 
  -5  -5  14       81.90       77.95      4.11 o 
  -5  -5  13       14.43       16.71      2.98 o 
  -5  -5  12       22.80       17.53      4.07 o 
  -5  -5  11       14.83       14.09      4.17 o 
  -5  -5  10        3.98        0.92      4.39 o 
  -5  -5   9        3.20        0.89      4.26 o 
  -5  -5   9        4.07        1.64      4.54 o 
  -5  -5   8      151.28      153.51      4.67 o 
  -5  -5   7       76.81       65.86      3.67 o 
  -5  -5   6       10.75       14.63      5.01 o 
  -5  -5   5      115.34      125.86      6.19 o 
  -5  -5   4      112.98      102.31      5.93 o 
  -5  -5   3      228.70      246.51      8.05 o 
  -5  -5   2      267.83      261.57      8.26 o 
  -5  -5   1       96.35      108.53      5.85 o 
  -5  -5   0      130.01      146.72      6.81 o 
  -5  -5  -1      298.69      315.03      9.05 o 
  -5  -5  -2      151.73      171.46      7.12 o 
  -5  -5  -3      101.55       84.30      5.39 o 
  -5  -5  -3      132.71      124.56      6.29 o 
  -5  -5  -4       71.33       74.34      4.14 o 
  -5  -5  -5        8.80       10.90      3.81 o 
  -5  -5  -6      122.32      121.77      4.57 o 
  -5  -5  -7        4.91       14.33      4.22 o 
  -5  -5  -7       94.99      102.63      6.17 o 
  -5  -5  -8        1.42        3.55      4.35 o 
  -5  -5  -8        3.36       -1.74      5.10 o 
  -5  -5  -9        4.39        5.40      4.88 o 
  -5  -5 -10       18.23       15.16      4.60 o 
  -5  -5 -11       23.22       20.95      3.36 o 
  -5  -5 -12       77.69       78.46      4.39 o 
  -5  -5 -13       15.86       16.40      2.86 o 
  -5  -5 -14       21.58       16.65      2.75 o 
  -5  -5 -15        9.95        4.88      2.62 o 
  -5  -6  13       42.13       39.46      2.54 o 
  -5  -6  12       33.13       31.02      2.63 o 
  -5  -6  11        3.29        6.07      2.80 o 
  -5  -6  10       27.73       30.28      3.05 o 
  -5  -6   9        2.19        4.00      2.45 o 
  -5  -6   8        0.64       -0.17      3.51 o 
  -5  -6   8        2.76        3.94      4.36 o 
  -5  -6   7       14.88       18.30      2.47 o 
  -5  -6   6        0.02       -1.57      2.36 o 
  -5  -6   5       71.90       67.18      2.83 o 
  -5  -6   4       54.15       50.68      3.74 o 
  -5  -6   3       78.16       79.68      4.38 o 
  -5  -6   2        9.63       23.54      3.04 o 
  -5  -6   1       63.29       69.14      4.29 o 
  -5  -6   0       20.87       31.36      3.31 o 
  -5  -6  -1       74.86       78.45      4.47 o 
  -5  -6  -2       33.07       41.56      3.77 o 
  -5  -6  -3       72.40       79.12      4.53 o 
  -5  -6  -4        2.58        2.15      2.67 o 
  -5  -6  -5       17.12       18.93      2.60 o 
  -5  -6  -6        0.16        1.69      2.61 o 
  -5  -6  -7        3.50        1.70      2.64 o 
  -5  -6  -8        3.58       11.61      3.35 o 
  -5  -6  -9        3.57        4.34      3.20 o 
  -5  -6 -10       48.36       51.91      3.37 o 
  -5  -6 -11       28.72       33.98      2.80 o 
  -5  -6 -12       21.98       30.99      2.67 o 
  -5  -7   6       17.71       26.53      2.80 o 
  -5  -7   5        3.21        0.02      2.66 o 
  -5  -7   4        0.48        0.69      2.67 o 
  -5  -7   3        0.21        0.50      2.65 o 
  -5  -7   2        1.36        5.88      2.61 o 
  -5  -7   2        2.91       15.46      4.91 o 
  -5  -7   1       13.86       26.46      2.75 o 
  -5  -7   1       22.28       43.95      4.65 o 
  -5  -7   0        2.56        8.30      2.66 o 
  -5  -7  -1        1.16       -2.22      2.72 o 
  -5  -7  -2        0.16       -0.71      2.82 o 
  -5  -7  -3        0.10        0.16      2.77 o 
  -5  -7  -4       45.75       45.45      2.93 o 
  -5  -7  -5       13.82        8.58      3.12 o 
  -6   7   8        9.58        9.64      2.85 o 
  -6   7   7       85.38       94.27      3.33 o 
  -6   7   5      339.95      461.91      6.30 o 
  -6   7   4       11.59       13.01      3.47 o 
  -6   7   3       11.85       14.54      3.23 o 
  -6   7   2       81.37       93.62      3.98 o 
  -6   7   1      178.30      204.58      5.53 o 
  -6   7   0        2.23        9.30      2.78 o 
  -6   7  -1      197.25      246.88      5.97 o 
  -6   7  -2       91.32      108.79      4.32 o 
  -6   7  -3       19.08       18.76      2.78 o 
  -6   7  -4       10.12       11.36      2.73 o 
  -6   7  -5      328.68      463.04      7.26 o 
  -6   7  -6        7.32       11.48      2.95 o 
  -6   7  -7       86.46      119.48      3.58 o 
  -6   6  13       65.33       55.50      2.47 o 
  -6   6  12       13.78       11.91      2.44 o 
  -6   6  11       50.01       45.06      3.00 o 
  -6   6  10        5.24        7.54      1.80 o 
  -6   6   9       38.39       34.32      1.99 o 
  -6   6   8       23.42       21.41      2.56 o 
  -6   6   7       95.03       86.14      3.89 o 
  -6   6   6       10.42       11.88      2.30 o 
  -6   6   5      145.41      165.85      5.37 o 
  -6   6   4        2.69        6.94      3.19 o 
  -6   6   3        7.49        7.56      3.03 o 
  -6   6   2      105.17      116.15      4.98 o 
  -6   6   1       66.69       78.26      4.52 o 
  -6   6   0      131.26      143.21      5.46 o 
  -6   6  -1       72.44       79.90      4.54 o 
  -6   6  -2      105.84      124.81      5.21 o 
  -6   6  -3        7.54        8.03      2.96 o 
   6  -6   4        3.63        3.51      2.14 o 
   6  -6   5      140.92      160.41      3.81 o 
   6  -6   6        8.16        7.22      2.01 o 
   6  -6   7       86.50       87.92      2.90 o 
   6  -6   8       32.70       31.27      2.01 o 
   6  -6   9       35.16       40.81      2.09 o 
   6  -6  10        8.30        9.07      2.29 o 
   6  -6  11       41.11       47.25      2.05 o 
  -6   5  15       17.37       16.95      2.81 o 
  -6   5  14       29.72       17.06      2.58 o 
  -6   5  13       28.87       28.98      2.94 o 
  -6   5  12        8.99       12.15      2.10 o 
  -6   5  11       57.10       54.11      2.68 o 
  -6   5  10        5.81        6.98      2.21 o 
  -6   5   9        3.27        4.41      3.94 o 
  -6   5   8      208.00      222.30      7.01 o 
  -6   5   7       99.35      115.85      5.27 o 
  -6   5   6       49.28       46.37      3.05 o 
  -6   5   5      474.12      563.67      7.44 o 
  -6   5   4        4.27        7.19      3.03 o 
  -6   5   3       30.10       33.54      3.03 o 
  -6   5   2      289.93      362.37      8.98 o 
  -6   5   1       41.10       53.07      4.34 o 
  -6   5   0       27.80       41.10      4.15 o 
  -6   5  -1       49.71       67.40      4.74 o 
  -6   5  -2      289.01      363.23      9.19 o 
  -6   5  -3       21.76       32.22      4.17 o 
   6  -5   4        3.14        5.32      3.04 o 
   6  -5   5      450.95      571.66      7.81 o 
   6  -5   6       38.95       41.86      2.98 o 
   6  -5   7       90.32      122.67      3.96 o 
   6  -5   8      229.52      283.00      5.44 o 
   6  -5   9        3.83        6.16      2.64 o 
   6  -5  10        3.56        3.68      2.95 o 
   6  -5  11       63.36       75.06      4.41 o 
   6  -5  12        5.77        4.85      2.54 o 
   6  -5  13       31.86       34.63      3.58 o 
   6  -5  14       35.46       24.71      3.49 o 
   6  -5  15       10.65        7.01      3.86 o 
  -6   4  17       43.35       43.39      2.72 o 
  -6   4  16      242.74      247.78      5.93 o 
  -6   4  15        1.00        1.70      3.55 o 
  -6   4  14        1.66        1.09      3.89 o 
  -6   4  13       55.53       54.81      4.45 o 
  -6   4  12        6.02        6.63      2.66 o 
  -6   4  11      209.51      223.00      5.20 o 
  -6   4  10       24.57       24.50      3.07 o 
  -6   4   9       88.25       96.51      3.99 o 
  -6   4   8       57.65       72.85      5.36 o 
  -6   4   7      204.72      198.06      6.54 o 
  -6   4   7      271.42      292.84      8.86 o 
  -6   4   6       75.74       78.39      4.09 o 
  -6   4   5      178.31      203.82      5.27 o 
  -6   4   4       14.64       15.86      3.56 o 
  -6   4   3       27.38       32.24      3.62 o 
  -6   4   2        1.72        1.20      5.36 o 
  -6   4   1       16.82       16.37      4.89 o 
  -6   4   0        6.94        6.97      4.96 o 
  -6   4  -1       10.53       11.46      4.82 o 
  -6   4  -2        2.39       -3.56      5.03 o 
   6  -4   3        4.97        9.85      4.34 o 
  -6   4  -3       19.77       26.65      4.81 o 
   6  -4   4       16.89       14.11      4.23 o 
  -6   4  -4       19.55       22.34      4.61 o 
   6  -4   5       90.17       87.25      5.06 o 
  -6   4  -5      165.21      190.21      7.46 o 
   6  -4   6       96.38       94.67      4.16 o 
   6  -4   7      234.17      250.76      5.80 o 
  -6   4  -8       23.27       22.68      3.69 o 
   6  -4   8       49.70       42.19      4.65 o 
  -6   4  -9       38.85       46.05      3.72 o 
   6  -4   9       78.12       86.25      5.71 o 
  -6   4 -10        8.16        9.93      4.19 o 
   6  -4  10       20.08       19.08      4.29 o 
   6  -4  11      209.14      211.60      7.39 o 
   6  -4  12        3.89       -1.48      3.58 o 
   6  -4  13       49.33       46.27      4.31 o 
   6  -4  14        2.40       -1.75      2.97 o 
   6  -4  15        1.18        1.97      2.17 o 
   6  -4  16      149.95      212.15      5.37 o 
  -6   3  18       40.14       50.31      3.05 o 
  -6   3  17       10.22       15.82      2.86 o 
  -6   3  16      142.18      141.29      5.25 o 
  -6   3  15        8.41        5.12      3.21 o 
  -6   3  14       24.54       29.68      3.33 o 
  -6   3  13       54.51       46.50      4.19 o 
  -6   3  12        7.71        5.51      3.63 o 
  -6   3  11       16.44       14.79      2.43 o 
  -6   3  10        1.70        0.11      3.32 o 
  -6   3  10        2.18       -0.54      5.35 o 
  -6   3   9        0.74        1.47      3.13 o 
  -6   3   9        0.78       -5.49      5.49 o 
  -6   3   8       83.14       72.15      4.85 o 
  -6   3   8      128.59      106.87      6.20 o 
  -6   3   7        0.12        0.02      2.79 o 
  -6   3   6      144.44      136.13      4.27 o 
  -6   3   5       14.25       13.76      2.83 o 
  -6   3   4      141.92      117.29      5.64 o 
  -6   3   3        2.03       -0.85      4.27 o 
  -6   3   2      208.88      184.01      6.93 o 
  -6   3   1        7.17        5.03      3.94 o 
  -6   3   0      310.90      300.01      8.66 o 
  -6   3  -1        7.22        5.34      3.87 o 
  -6   3  -2      255.49      232.69      7.83 o 
   6  -3   3        2.19        3.47      3.00 o 
   6  -3   4      176.47      160.69      4.61 o 
   6  -3   5       19.63       18.75      2.88 o 
   6  -3   6      251.81      232.87      5.47 o 
   6  -3   7        1.73        5.91      2.72 o 
   6  -3   8       74.82       60.19      3.18 o 
   6  -3   9        0.06        0.40      2.67 o 
   6  -3  10        0.79        0.69      2.44 o 
   6  -3  11       11.22       10.61      2.96 o 
   6  -3  12        2.95       -0.21      3.54 o 
   6  -3  13       12.40       10.75      3.17 o 
   6  -3  14       29.23       38.48      3.63 o 
   6  -3  15        0.20        3.10      2.32 o 
   6  -3  16       77.78       95.24      2.93 o 
   6  -3  17        2.64        7.13      2.27 o 
  -6   2  19        0.00       -2.66      2.66 o 
  -6   2  18       16.07       20.58      1.97 o 
  -6   2  17       33.11       32.78      3.39 o 
  -6   2  16       24.25       22.41      3.32 o 
  -6   2  15        1.16       -1.68      3.28 o 
  -6   2  14       16.52        9.96      3.49 o 
  -6   2  13       17.11       16.98      3.84 o 
  -6   2  12       16.69        9.80      3.84 o 
  -6   2  11        6.57       10.74      4.15 o 
  -6   2  10       35.46       27.69      4.33 o 
  -6   2   9      165.92      146.07      6.42 o 
  -6   2   8       46.37       33.86      4.95 o 
  -6   2   7      317.42      277.74      5.72 o 
  -6   2   6       44.31       33.66      3.83 o 
  -6   2   5       26.42       17.57      3.84 o 
  -6   2   4       35.47       33.74      4.56 o 
  -6   2   3      133.24       96.06      5.21 o 
  -6   2   2       20.99       19.68      4.31 o 
  -6   2   1      208.81      164.62      6.70 o 
  -6   2   0        6.82        8.28      4.18 o 
  -6   2  -1      246.76      209.95      7.51 o 
  -6   2  -2       42.41       32.61      4.26 o 
  -6   2  -3        4.99        9.66      4.17 o 
   6  -2   4       37.51       36.87      3.07 o 
   6  -2   5        0.93       -2.34      3.03 o 
   6  -2   6       58.09       46.95      3.14 o 
  -6   2  -7      291.84      231.11      7.95 o 
  -6   2  -8        2.52        9.35      4.56 o 
  -6   2  -9       32.47       36.58      4.84 o 
  -6   2 -10       46.44       29.23      5.18 o 
   6  -2  11       29.53       36.01      3.95 o 
   6  -2  12       12.04       11.60      3.12 o 
   6  -2  13       24.82       20.26      3.41 o 
   6  -2  14       14.07       10.02      2.53 o 
   6  -2  15       19.53       18.81      2.45 o 
   6  -2  16       18.37       18.71      2.43 o 
   6  -2  17       69.40       95.96      2.86 o 
   6  -2  18        2.42        6.64      2.90 o 
  -6   1  20        0.19        2.72      2.63 o 
  -6   1  19       24.53       17.21      2.80 o 
  -6   1  18       42.27       41.37      2.33 o 
  -6   1  17        5.49        7.14      2.18 o 
  -6   1  16       17.39       17.63      3.49 o 
  -6   1  15       86.36       88.88      5.23 o 
  -6   1  14       69.54       74.56      4.66 o 
  -6   1  13      128.41      129.04      6.55 o 
  -6   1  12       55.02       56.13      5.82 o 
  -6   1  11       96.97       78.34      6.20 o 
  -6   1  10       23.43       31.03      6.39 o 
  -6   1   9       51.58       42.76      6.78 o 
  -6   1   8       10.56        8.95      7.05 o 
  -6   1   7       51.75       60.49      4.11 o 
  -6   1   6       97.79       79.32      5.27 o 
  -6   1   5      201.02      146.09      6.25 o 
  -6   1   4       58.55       44.38      4.53 o 
  -6   1   3       35.69       45.15      4.51 o 
  -6   1   2      644.37      519.45     11.17 o 
  -6   1   1        1.00      170.84      7.01 o 
  -6   1   0     1238.42     1024.92     15.66 o 
  -6   1  -1        2.97       77.71      5.41 o 
  -6   1  -2      201.55      157.76      6.86 o 
  -6   1  -3       36.10       33.98      4.49 o 
  -6   1  -4       80.17       86.74      5.50 o 
  -6   1  -5      104.07       87.16      5.23 o 
  -6   1  -6       80.34       74.45      5.06 o 
  -6   1  -7        8.45       15.00      4.62 o 
  -6   1  -8       33.01       24.41      4.59 o 
  -6   1  -9       23.30       21.49      5.12 o 
   6  -1   9       28.94       40.00      5.53 o 
  -6   1 -10       14.79       22.84      5.05 o 
   6  -1  10       68.23       72.17      6.07 o 
   6  -1  11       89.89       78.02      6.22 o 
   6  -1  12      102.44       90.25      6.21 o 
   6  -1  13      103.36      104.41      5.77 o 
   6  -1  14       21.29       27.56      3.78 o 
   6  -1  15       31.48       34.05      3.69 o 
   6  -1  16       27.22       22.66      3.35 o 
   6  -1  17        5.99        7.89      2.81 o 
   6  -1  18       23.08       28.11      2.82 o 
  -6   0  20       16.84       21.66      2.71 o 
  -6   0  19       21.43       17.13      3.75 o 
  -6   0  18       65.63       67.98      4.58 o 
  -6   0  17       15.48       21.85      3.12 o 
  -6   0  16       41.75       43.19      3.12 o 
  -6   0  15       17.01       25.35      3.31 o 
  -6   0  14      111.99      112.28      4.08 o 
  -6   0  13       20.62       21.60      5.23 o 
  -6   0  12        1.30        2.77      5.29 o 
  -6   0  11       11.97       18.17      6.10 o 
  -6   0  10       15.43       10.97      6.12 o 
  -6   0   9       23.16       28.65      6.59 o 
  -6   0   8       17.76       28.37      7.24 o 
  -6   0   7       58.85       57.35      7.56 o 
  -6   0   6      171.40      154.50      7.57 o 
  -6   0   5      124.13      160.02      7.14 o 
  -6   0   4       30.26       39.37      6.02 o 
  -6   0   3      147.20      140.17      4.64 o 
  -6   0   2      593.73      626.86      8.63 o 
  -6   0   1      450.21      548.59      8.14 o 
  -6   0   0      739.67      715.24      9.14 o 
  -6   0  -1      505.66      558.51      8.15 o 
   6   0   2       93.20      127.23      5.18 o 
   6   0   3       47.36       58.69      4.39 o 
   6   0   4      200.20      225.08      5.76 o 
   6   0   5      104.77      123.44      4.83 o 
   6   0   6       90.69       91.30      4.33 o 
   6   0   7       26.12       29.00      4.15 o 
   6   0   8       15.23       16.72      3.82 o 
   6   0   9       21.96       23.23      4.28 o 
   6   0  10       19.13       17.25      3.93 o 
   6   0  11        1.69        7.60      4.91 o 
   6   0  12       29.28       29.97      4.66 o 
   6   0  13       73.42       98.77      6.11 o 
   6   0  14       27.90       32.27      4.48 o 
   6   0  15       27.36       37.62      4.67 o 
   6   0  16       22.92       29.58      4.10 o 
   6   0  17       39.91       57.17      4.24 o 
   6   0  18       29.54       35.93      3.70 o 
  -6  -1  19       13.84       14.95      3.11 o 
  -6  -1  18       34.23       35.02      3.40 o 
  -6  -1  17        9.45        9.71      2.71 o 
  -6  -1  16       33.34       37.73      2.74 o 
  -6  -1  15       42.51       46.87      2.81 o 
  -6  -1  14       26.76       27.64      2.39 o 
  -6  -1  13       73.55       71.10      3.49 o 
  -6  -1  12      106.70      111.97      4.13 o 
  -6  -1  11      383.74      373.42      6.61 o 
  -6  -1  10      192.26      199.80      5.16 o 
  -6  -1   9       45.14       39.04      3.72 o 
  -6  -1   8        1.58        1.72      4.16 o 
  -6  -1   7      174.07      162.59      4.66 o 
  -6  -1   6      327.48      320.03      6.35 o 
  -6  -1   5      735.25      635.37      8.66 o 
  -6  -1   4      503.55      439.36      7.40 o 
  -6  -1   3      860.44      768.22      9.51 o 
  -6  -1   2      935.81      834.72      9.85 o 
  -6  -1   1       61.93       54.13      3.72 o 
  -6  -1   0       53.59       58.86      3.61 o 
  -6  -1  -1     1388.47     1187.24     11.48 o 
  -6  -1  -2      840.29      770.29      9.23 o 
  -6  -1  -3      418.63      381.78     10.19 o 
   6   1   4      449.28      480.45      7.86 o 
   6   1   5      477.95      445.49      7.74 o 
   6   1   6      118.07      118.08      4.44 o 
   6   1   7        1.60        6.26      3.92 o 
   6   1   8       47.94       45.85      3.48 o 
   6   1   9      289.44      306.25      6.41 o 
   6   1  10      235.81      273.73      5.86 o 
   6   1  11      168.54      185.88      7.74 o 
   6   1  12       47.96       49.79      4.77 o 
   6   1  13       42.13       45.27      4.62 o 
   6   1  14       40.32       40.52      4.16 o 
   6   1  15       43.43       51.82      4.28 o 
   6   1  16        5.77        8.48      3.08 o 
   6   1  17       35.37       39.75      3.53 o 
  -6  -1 -18       12.53       12.94      3.00 o 
  -6  -2  18      105.34      109.67      4.09 o 
  -6  -2  17       54.21       31.31      4.43 o 
  -6  -2  16      102.09      103.88      3.18 o 
  -6  -2  15       85.38       68.28      2.96 o 
  -6  -2  14       36.07       25.16      2.31 o 
  -6  -2  13       29.53       26.98      2.79 o 
  -6  -2  12       33.03       27.50      2.93 o 
  -6  -2  11       24.51       17.10      3.01 o 
  -6  -2  10       18.71       14.53      4.06 o 
  -6  -2   9      364.19      285.80      8.24 o 
  -6  -2   8      224.97      125.97      5.90 o 
  -6  -2   7      148.02      111.76      3.98 o 
  -6  -2   6        5.19        3.32      3.58 o 
  -6  -2   5       32.49       22.38      3.08 o 
  -6  -2   4       35.41       23.70      3.10 o 
  -6  -2   3      132.89      107.42      4.07 o 
  -6  -2   2      579.94      472.12      7.57 o 
  -6  -2   1      400.05      353.27      6.69 o 
  -6  -2   0      640.73      535.16      7.95 o 
  -6  -2  -1      437.84      387.45      6.90 o 
  -6  -2  -2      117.54      106.71      4.08 o 
  -6  -2  -3       22.68       20.24      4.38 o 
  -6  -2  -4       20.37       15.09      4.40 o 
   6   2   5        7.85        8.40      3.52 o 
   6   2   6      148.51      139.78      4.55 o 
   6   2   7      319.68      291.43      6.16 o 
   6   2   8      225.92      220.33      5.52 o 
   6   2   9       30.73       29.19      3.41 o 
   6   2  10       22.95       17.88      4.15 o 
   6   2  11       21.85       26.84      4.00 o 
   6   2  12       19.29       16.16      3.72 o 
   6   2  13       48.69       38.03      5.18 o 
   6   2  14       88.17       87.36      4.92 o 
   6   2  15       64.26       71.27      4.51 o 
  -6  -2 -16       83.26       93.57      5.17 o 
  -6  -2 -17       70.38       76.11      3.52 o 
  -6  -3  16        6.20        6.07      2.89 o 
  -6  -3  15        0.55        1.37      2.99 o 
  -6  -3  14       27.86       25.18      3.04 o 
  -6  -3  13       43.32       32.66      2.49 o 
  -6  -3  12       28.78       15.74      2.82 o 
  -6  -3  11        1.88       -4.50      4.50 o 
  -6  -3  10       64.40       62.98      4.52 o 
  -6  -3   9      152.59      140.62      4.18 o 
  -6  -3   8       85.14       64.00      3.29 o 
  -6  -3   7      165.79      154.50      4.54 o 
  -6  -3   6      111.93       73.29      5.01 o 
  -6  -3   5       31.24       28.67      4.24 o 
  -6  -3   4       94.38       99.92      5.74 o 
  -6  -3   3      103.98      103.33      4.09 o 
  -6  -3   2       31.19       36.67      3.19 o 
  -6  -3   1       19.27       19.58      3.15 o 
  -6  -3   0       26.47       29.07      4.54 o 
  -6  -3  -1       38.51       41.76      4.68 o 
  -6  -3  -2      130.79      146.11      6.69 o 
  -6  -3  -3       59.03       67.35      5.36 o 
  -6  -3  -4       47.40       40.32      4.77 o 
  -6  -3  -5      128.85      121.14      4.28 o 
  -6  -3  -6      100.83      104.59      5.80 o 
  -6  -3  -7      131.87      131.47      4.28 o 
  -6  -3  -8      155.53      145.48      4.54 o 
   6   3   9       42.25       24.83      5.60 o 
   6   3  10        2.58        9.22      4.88 o 
   6   3  11       46.92       33.78      5.36 o 
  -6  -3 -12       29.44       27.51      4.31 o 
  -6  -3 -13       26.03       23.40      4.18 o 
  -6  -3 -14        0.54        0.40      3.80 o 
  -6  -3 -15        0.11        2.14      2.68 o 
  -6  -3 -16        0.84        1.41      2.60 o 
  -6  -4  15        0.48        2.12      2.50 o 
  -6  -4  14       18.62       18.70      2.64 o 
  -6  -4  13       76.30       61.88      3.68 o 
  -6  -4  12        1.21        3.19      2.77 o 
  -6  -4  11      101.29      109.65      5.48 o 
  -6  -4  10       61.04       54.99      4.66 o 
  -6  -4   9       90.60       68.28      4.02 o 
  -6  -4   8       91.95       70.16      4.99 o 
  -6  -4   7      195.09      151.94      6.07 o 
  -6  -4   6      125.62       75.85      5.15 o 
  -6  -4   5       93.51       94.15      5.33 o 
  -6  -4   4       61.25       49.89      4.50 o 
  -6  -4   3       34.19       40.95      4.26 o 
  -6  -4   2       32.16       37.92      4.47 o 
  -6  -4   1       18.89       24.55      4.58 o 
  -6  -4   0       30.25       31.89      4.56 o 
  -6  -4  -1       25.46       33.15      4.53 o 
  -6  -4  -2       37.07       37.11      4.45 o 
  -6  -4  -3       62.66       69.31      5.14 o 
  -6  -4  -4      100.78      117.04      5.78 o 
  -6  -4  -5      150.66      114.87      4.29 o 
  -6  -4  -6      151.83      130.94      4.17 o 
  -6  -4  -7       67.27       65.69      3.95 o 
  -6  -4  -7       98.30       94.59      5.50 o 
  -6  -4  -8       59.89       62.04      5.22 o 
  -6  -4  -9       96.61      128.41      6.09 o 
  -6  -4 -10       62.39       80.10      5.16 o 
  -6  -4 -11       59.62       52.15      3.71 o 
  -6  -4 -12       21.94       25.27      2.99 o 
  -6  -4 -13        1.21        1.66      2.73 o 
  -6  -4 -14       42.50       42.24      2.75 o 
  -6  -5  13       16.42       15.34      2.36 o 
  -6  -5  12       36.11       36.17      2.60 o 
  -6  -5  11        0.38       -2.61      2.61 o 
  -6  -5  10        4.58        7.00      2.75 o 
  -6  -5   9       13.46       14.39      2.74 o 
  -6  -5   8      105.54      103.99      3.96 o 
  -6  -5   8      115.14      121.48      5.14 o 
  -6  -5   7        0.96        1.02      3.20 o 
  -6  -5   7       83.60       88.06      4.83 o 
  -6  -5   6       21.04       23.65      2.12 o 
  -6  -5   5        0.22        2.04      2.89 o 
  -6  -5   5       27.35       29.86      4.40 o 
  -6  -5   4       62.16       77.12      2.82 o 
  -6  -5   3       33.27       45.53      3.71 o 
  -6  -5   2       34.63       53.03      3.88 o 
  -6  -5   1        1.55       15.76      2.95 o 
  -6  -5   0       48.94       56.78      4.28 o 
  -6  -5  -1       46.16       39.68      3.58 o 
  -6  -5  -2       71.10       78.32      4.21 o 
  -6  -5  -3        2.66       12.58      2.96 o 
  -6  -5  -4       44.67       35.89      3.26 o 
  -6  -5  -5        8.06       10.22      3.36 o 
  -6  -5  -6      136.06      117.78      2.94 o 
  -6  -5  -7       15.80       14.23      2.67 o 
  -6  -5  -8        1.02       -1.72      3.43 o 
  -6  -5  -9        0.53       -3.07      3.27 o 
  -6  -5 -10       12.86        9.11      3.06 o 
  -6  -6   6       33.16       34.93      2.83 o 
  -6  -6   5       11.80        9.08      2.63 o 
  -6  -6   4       50.06       66.09      3.37 o 
  -6  -6   3       29.30       32.53      2.78 o 
  -6  -6   2        0.19        0.36      2.60 o 
  -6  -6   1        1.68        3.62      2.69 o 
  -6  -6   0        2.18        2.46      2.56 o 
  -6  -6  -1       18.51       22.80      2.77 o 
  -6  -6  -2       49.13       68.17      3.54 o 
  -6  -6  -3       11.61       11.10      2.89 o 
  -6  -6  -4       28.06       26.52      2.97 o 
  -7   6   4       27.56       30.49      3.83 o 
  -7   6   3       94.31      110.85      3.83 o 
  -7   6   2        3.18        4.04      3.06 o 
  -7   6   1       89.20      125.07      4.29 o 
  -7   6   0        8.31        9.42      2.78 o 
  -7   6  -1       87.38      121.24      4.28 o 
  -7   6  -2        2.00        2.37      2.71 o 
  -7   6  -3       94.30      106.60      4.00 o 
  -7   6  -4       23.59       34.59      2.87 o 
  -7   6  -5       68.80       84.10      3.47 o 
  -7   6  -6       21.49       21.21      3.08 o 
  -7   5  10       46.54       42.19      3.49 o 
  -7   5   9       15.87       13.80      2.91 o 
  -7   5   8      106.44      128.50      4.23 o 
  -7   5   7       46.44       40.80      4.18 o 
  -7   5   6       74.53       79.69      3.72 o 
  -7   5   6      106.65      140.30      4.56 o 
  -7   5   5       26.30       26.35      3.44 o 
  -7   5   5       35.07       38.06      4.80 o 
  -7   5   4        2.03        2.13      4.19 o 
  -7   5   3       85.93       98.78      4.68 o 
  -7   5   2        9.30        3.55      3.90 o 
  -7   5   1       23.26       30.48      3.72 o 
  -7   5   0        6.14        3.53      3.67 o 
  -7   5  -1       27.45       35.16      3.73 o 
  -7   5  -2        5.71        4.82      3.53 o 
  -7   5  -3       95.73      127.23      5.26 o 
  -7   5  -4        1.55        1.74      3.61 o 
  -7   5  -5       30.41       37.75      3.66 o 
  -7   5  -6       98.15      139.02      5.14 o 
  -7   5  -7       41.93       44.93      3.65 o 
  -7   5  -8       56.93       73.85      3.19 o 
  -7   5  -9       23.16       26.04      3.28 o 
   7  -5   9       24.25       29.37      3.19 o 
   7  -5  10       47.11       49.47      3.38 o 
  -7   4  13        6.21        6.23      2.75 o 
  -7   4  12       22.78       18.83      2.95 o 
  -7   4  11        9.46       10.55      3.17 o 
  -7   4  10       42.65       46.66      4.29 o 
  -7   4   9        2.58       -2.78      4.47 o 
  -7   4   8       19.09       18.11      4.83 o 
  -7   4   7       24.15       22.84      5.06 o 
  -7   4   6       14.76       17.74      3.84 o 
  -7   4   6       35.03       36.20      5.49 o 
  -7   4   5       42.61       28.85      3.76 o 
  -7   4   4        0.01        1.02      3.61 o 
  -7   4   3      115.50      104.33      4.97 o 
  -7   4   2        6.01        9.09      3.18 o 
  -7   4   1      125.51      120.58      5.34 o 
  -7   4   0        0.12        1.22      3.18 o 
  -7   4  -1      162.24      145.90      5.81 o 
  -7   4  -2        9.14       11.50      2.95 o 
  -7   4  -3      117.16      106.56      5.16 o 
  -7   4  -4        6.48       10.38      3.03 o 
  -7   4  -5       41.38       39.94      3.73 o 
  -7   4  -6       33.36       31.81      3.30 o 
  -7   4  -7       32.12       37.09      3.27 o 
  -7   4  -8        1.03       -2.38      3.05 o 
   7  -4   9        1.17       -2.00      2.11 o 
   7  -4  10       20.01       18.40      2.32 o 
   7  -4  11        0.00        0.86      2.49 o 
   7  -4  12        4.32        2.14      2.49 o 
   7  -4  13        0.97        0.98      2.37 o 
  -7   3  15        0.10       -1.71      1.71 o 
  -7   3  14       25.71       23.04      2.94 o 
  -7   3  13       17.29       22.01      3.09 o 
  -7   3  12       91.72       98.76      4.11 o 
  -7   3  11        0.11        0.13      3.48 o 
  -7   3  10       91.32       93.21      4.50 o 
  -7   3   9       72.09       70.97      4.06 o 
  -7   3   8        2.29       -0.92      4.31 o 
  -7   3   7       84.11       71.79      3.18 o 
  -7   3   6      166.99      154.64      5.78 o 
  -7   3   5       44.85       43.18      3.87 o 
  -7   3   4      278.22      234.77      7.33 o 
  -7   3   3       95.01       85.17      4.89 o 
  -7   3   2        3.28        4.77      3.38 o 
  -7   3   1       42.64       40.60      4.10 o 
  -7   3   0        6.97        7.88      3.35 o 
  -7   3  -1        0.32        0.54      3.33 o 
  -7   3  -2        0.09        1.89      3.31 o 
  -7   3  -3       50.76       45.69      4.13 o 
  -7   3  -4      217.55      205.53      7.07 o 
  -7   3  -5      131.14      129.47      5.86 o 
  -7   3  -6       31.56       39.62      3.80 o 
  -7   3  -7        0.17        2.76      3.22 o 
  -7   3  -8       10.31       10.49      3.53 o 
   7  -3   9      103.03       91.51      3.29 o 
   7  -3  10      128.04      120.44      3.35 o 
   7  -3  11        4.37        7.23      2.62 o 
   7  -3  12       83.83       89.50      4.23 o 
   7  -3  13        0.82        0.78      2.46 o 
   7  -3  14       32.90       39.55      2.69 o 
  -7   2  16       86.03       80.10      2.79 o 
  -7   2  15        1.30        8.59      1.83 o 
  -7   2  14       70.67       65.06      2.47 o 
  -7   2  13       52.32       48.97      4.50 o 
  -7   2  12       16.56       15.07      4.77 o 
  -7   2  11       50.75       55.64      5.18 o 
  -7   2  10      286.80      295.91      7.74 o 
  -7   2   9      216.62      248.91      7.67 o 
  -7   2   7        0.12       10.81      4.74 o 
  -7   2   6       73.10       55.49      4.46 o 
  -7   2   5      131.47      112.97      5.67 o 
  -7   2   4      104.18      121.64      6.09 o 
  -7   2   3      223.41      170.10      6.80 o 
  -7   2   3      292.42      298.33      7.93 o 
  -7   2   2       54.04       45.70      4.32 o 
  -7   2   2       55.57       61.59      6.89 o 
  -7   2   1       72.59       52.95      4.50 o 
  -7   2   0        0.04        5.49      3.72 o 
  -7   2  -1        2.52       12.12      3.66 o 
  -7   2  -2      113.61      115.66      6.08 o 
  -7   2  -3      497.52      384.89      9.90 o 
  -7   2  -4       56.40       74.14      5.09 o 
  -7   2  -5       54.93       49.67      4.68 o 
  -7   2  -6       53.90       51.08      4.53 o 
  -7   2  -7        2.06       16.06      3.49 o 
   7  -2   7      158.05      177.62      7.24 o 
  -7   2  -8      326.18      283.17      7.80 o 
   7  -2   8      337.40      334.38      9.35 o 
  -7   2  -9       18.81       27.82      3.83 o 
   7  -2   9      186.09      198.88      7.55 o 
  -7   2 -10       50.46       49.62      3.87 o 
   7  -2  10       62.67       70.23      5.35 o 
   7  -2  11       22.72       21.68      4.31 o 
   7  -2  12        5.37       10.98      2.84 o 
   7  -2  13        7.73       11.10      2.62 o 
   7  -2  14       98.49      105.07      4.21 o 
   7  -2  15        3.51        5.13      2.44 o 
  -7   1  16        3.22        4.46      2.58 o 
  -7   1  15       80.57       80.00      2.79 o 
  -7   1  14       22.29       26.39      2.75 o 
  -7   1  13       32.57       32.97      2.95 o 
  -7   1  12        1.94        2.52      2.97 o 
  -7   1  11        0.49        4.78      3.16 o 
  -7   1  10        0.53        6.83      3.19 o 
  -7   1   9       76.34       84.38      5.26 o 
  -7   1   8      142.66      125.51      5.90 o 
  -7   1   7      134.53      126.94      4.38 o 
  -7   1   6      204.16      251.64      5.62 o 
  -7   1   5      152.34      148.51      4.71 o 
  -7   1   4        9.30        8.21      3.75 o 
  -7   1   3      224.43      247.89      5.90 o 
  -7   1   2      739.36      709.18      8.99 o 
  -7   1   1      161.11      200.78      5.32 o 
  -7   1   0      243.54      260.53      8.90 o 
  -7   1  -1      449.91      555.79     12.07 o 
   7  -1   2      290.61      316.56      6.45 o 
   7  -1   3        7.87       14.92      3.81 o 
   7  -1   4      179.96      176.87      5.28 o 
   7  -1   5      274.86      324.64      6.68 o 
   7  -1   6      107.83      124.53      4.63 o 
   7  -1   7       91.26      102.42      4.32 o 
   7  -1   8       75.22       84.93      4.06 o 
   7  -1   9        0.58        4.58      3.41 o 
   7  -1  10        0.64        3.99      3.44 o 
   7  -1  11        2.84        2.71      3.46 o 
   7  -1  12       31.38       38.17      4.12 o 
   7  -1  13       29.67       43.44      4.16 o 
   7  -1  14       51.16       64.05      4.14 o 
   7  -1  15        4.74        8.27      3.44 o 
  -7   0  15       31.15       29.48      2.35 o 
  -7   0  14       51.41       50.46      2.62 o 
  -7   0  13       67.26       69.63      2.98 o 
  -7   0  12      201.77      209.59      4.32 o 
  -7   0  11      135.58      150.40      4.00 o 
  -7   0  10      184.51      175.16      6.49 o 
  -7   0   9       94.83       90.57      5.04 o 
  -7   0   8      183.66      168.28      6.57 o 
  -7   0   7       84.95       78.39      3.53 o 
  -7   0   6      102.86       92.11      3.77 o 
  -7   0   5       21.55       20.97      3.02 o 
  -7   0   4      271.43      241.69      5.47 o 
  -7   0   3      203.24      189.65      5.08 o 
  -7   0   2      393.39      359.55      6.64 o 
  -7   0   1      130.73      114.94      4.37 o 
  -7   0   0      174.65      154.40      4.66 o 
  -7   0  -1      247.77      247.79      8.51 o 
  -7   0  -2      313.20      261.92      8.64 o 
  -7   0  -3      167.74      166.52      7.17 o 
   7   0   4       35.40       32.89      3.38 o 
   7   0   5       83.67       84.86      3.90 o 
   7   0   6      130.20      128.32      4.49 o 
   7   0   7      116.69      132.09      4.36 o 
   7   0   8      155.69      174.66      4.77 o 
   7   0   9      119.55      149.42      4.25 o 
   7   0  10      200.26      249.74      4.88 o 
   7   0  11      125.05      155.56      6.24 o 
   7   0  12      101.96      119.08      5.26 o 
   7   0  13       35.46       38.81      3.49 o 
   7   0  14       47.30       61.84      3.77 o 
   7   0  15       33.10       40.24      2.92 o 
  -7  -1  15       54.85       64.77      3.13 o 
  -7  -1  14      140.73      136.89      3.17 o 
  -7  -1  13       51.80       36.75      2.55 o 
  -7  -1  12       70.07       62.10      3.91 o 
  -7  -1  11       18.95       11.77      3.10 o 
  -7  -1  10        9.88        9.44      3.15 o 
  -7  -1   9       74.44       49.55      4.30 o 
  -7  -1   8       23.71       14.32      3.30 o 
  -7  -1   7       16.81       11.64      3.16 o 
  -7  -1   6      112.79       88.00      3.51 o 
  -7  -1   5      101.84       85.41      3.69 o 
  -7  -1   4       82.14       69.83      3.35 o 
  -7  -1   3       14.72       11.89      2.75 o 
  -7  -1   2       13.45       10.54      2.60 o 
  -7  -1   1       12.56        6.80      2.85 o 
  -7  -1   0        8.16        6.43      2.87 o 
  -7  -1  -1       21.90       19.67      2.94 o 
  -7  -1  -2        9.00       11.02      3.00 o 
  -7  -1  -3      120.62       96.82      5.75 o 
  -7  -1  -4       83.27       73.64      5.22 o 
  -7  -1  -5      116.75      104.20      5.59 o 
   7   1   6       17.49       19.48      3.06 o 
   7   1   7       26.05       22.99      3.00 o 
   7   1   8       55.50       46.00      2.92 o 
   7   1   9        7.36        1.66      3.77 o 
   7   1  10       22.74       23.49      3.64 o 
   7   1  11       47.16       48.98      4.13 o 
   7   1  12       78.90       74.26      4.34 o 
   7   1  13      104.74      106.48      4.74 o 
   7   1  14       40.14       37.89      3.39 o 
  -7  -1 -15       10.75        9.07      2.76 o 
  -7  -2  13       38.81       25.30      2.60 o 
  -7  -2  12       50.01       42.67      2.64 o 
  -7  -2  11      182.76      152.24      5.28 o 
  -7  -2  10      148.13      128.11      5.33 o 
  -7  -2   9      110.29       72.95      3.18 o 
  -7  -2   8       42.31       27.18      3.46 o 
  -7  -2   7       45.44       39.18      4.20 o 
  -7  -2   6       92.28       79.70      4.83 o 
  -7  -2   5       55.15       52.64      3.10 o 
  -7  -2   4       50.59       47.71      3.12 o 
  -7  -2   3      126.23      129.59      4.28 o 
  -7  -2   2       76.04       80.11      3.65 o 
  -7  -2   1       84.23       99.74      3.89 o 
  -7  -2   0       66.63       82.21      5.63 o 
  -7  -2  -1      110.36      117.97      6.14 o 
  -7  -2  -2       83.30       98.25      5.67 o 
  -7  -2  -3       61.18       73.47      5.32 o 
  -7  -2  -4       69.71       80.06      5.45 o 
  -7  -2  -5       83.80       87.59      5.75 o 
  -7  -2  -6       40.83       50.82      4.65 o 
  -7  -2  -7       52.12       51.96      4.96 o 
   7   2   8      155.01      138.65      5.76 o 
   7   2   9      126.41       93.78      5.02 o 
   7   2  10      154.89      131.15      5.36 o 
   7   2  11       30.54       19.31      4.04 o 
  -7  -2 -12       63.12       87.69      4.32 o 
  -7  -2 -13       93.67      102.29      4.17 o 
  -7  -3  13       27.26       27.43      2.47 o 
  -7  -3  12      179.10      158.98      4.54 o 
  -7  -3  11        2.07        2.42      2.56 o 
  -7  -3  10       74.73       65.77      4.35 o 
  -7  -3   9        7.28        9.36      3.46 o 
  -7  -3   8       11.33       15.83      3.27 o 
  -7  -3   7       17.02       11.80      4.26 o 
  -7  -3   6       56.26       62.96      4.41 o 
  -7  -3   5       55.03       60.50      4.53 o 
  -7  -3   4       26.26       27.61      3.99 o 
  -7  -3   3       31.18       46.32      4.39 o 
  -7  -3   2       32.50       47.21      4.40 o 
  -7  -3   1       23.39       37.44      4.28 o 
  -7  -3   0       37.56       56.05      4.43 o 
  -7  -3  -1       41.54       57.98      4.68 o 
  -7  -3  -2       22.13       22.75      4.20 o 
  -7  -3  -3       39.86       40.93      4.47 o 
  -7  -3  -4       57.04       75.67      4.63 o 
  -7  -3  -5       40.68       41.58      4.49 o 
  -7  -3  -6        7.51        7.01      3.45 o 
  -7  -3  -7        1.72        2.37      2.69 o 
  -7  -3  -8       54.03       53.49      4.80 o 
  -7  -3  -9       46.62       54.24      4.57 o 
  -7  -3 -10      182.18      172.23      4.58 o 
  -7  -3 -11       32.18       36.70      2.87 o 
  -7  -4  10        6.03        7.74      2.39 o 
  -7  -4   9        3.16        2.64      2.53 o 
  -7  -4   8       69.36       63.81      2.39 o 
  -7  -4   7        0.18        3.74      2.95 o 
  -7  -4   7       25.18       24.93      3.66 o 
  -7  -4   6       54.42       47.54      3.01 o 
  -7  -4   6       54.60       67.99      4.10 o 
  -7  -4   5      105.16      104.59      4.21 o 
  -7  -4   4        2.58       18.94      2.80 o 
  -7  -4   3      199.88      210.04      5.94 o 
  -7  -4   2       58.48       82.52      4.14 o 
  -7  -4   1      115.37      109.36      4.52 o 
  -7  -4   0       42.25       81.96      4.12 o 
  -7  -4  -1      215.12      214.69      6.00 o 
  -7  -4  -2       11.75       57.97      3.72 o 
  -7  -4  -3       79.00       86.18      3.96 o 
  -7  -4  -4       33.89       32.79      3.06 o 
  -7  -4  -5        0.30        0.48      3.11 o 
  -7  -4  -6       41.15       47.78      3.43 o 
  -7  -5   4       34.08       33.41      2.39 o 
  -7  -5   3        4.92       13.22      2.43 o 
  -7  -5   2       40.81       41.13      2.48 o 
  -7  -5   1        8.66       13.69      2.47 o 
  -7  -5   0       32.31       39.52      2.59 o 
  -7  -5  -1       13.99       21.30      2.48 o 
  -7  -5  -2       10.71       19.49      2.54 o 
  -8   4   4        7.81        3.65      3.15 o 
  -8   4   3        3.94        6.62      2.78 o 
  -8   4   2       11.70       10.47      2.75 o 
  -8   4   1        0.73        0.54      2.63 o 
  -8   4   0       52.60       44.86      3.13 o 
  -8   4  -1        9.94       10.76      2.53 o 
   8  -4   2        1.80       -0.56      1.96 o 
   8  -4   3       14.15       10.65      1.92 o 
   8  -4   4       33.00       28.19      1.87 o 
   8  -4   5       51.41       46.20      1.87 o 
   8  -4   6       21.92       22.34      2.43 o 
  -8   3   8       48.09       35.74      3.96 o 
  -8   3   7       55.66       42.67      4.30 o 
  -8   3   5        0.52       10.43      3.43 o 
  -8   3   4       30.89       23.22      3.12 o 
  -8   3   3        0.50       -1.24      2.84 o 
  -8   3   2       11.26       11.32      2.95 o 
  -8   3   1        7.75       14.10      2.81 o 
  -8   3   0       45.94       46.26      3.39 o 
  -8   3  -1        0.13        2.86      2.63 o 
   8  -3   2        0.94       -2.16      2.16 o 
  -8   3  -3       14.45       12.53      2.64 o 
   8  -3   3       33.21       34.36      4.63 o 
  -8   3  -4       64.08       45.81      3.36 o 
   8  -3   4       64.40       52.77      4.45 o 
  -8   3  -5        0.36        3.00      2.75 o 
   8  -3   5       33.70       25.41      4.13 o 
   8  -3   6       12.98       14.85      2.01 o 
  -8   3  -7       65.41       52.38      2.86 o 
   8  -3   7       70.49       69.32      3.93 o 
   8  -3   8       48.38       37.60      3.55 o 
  -8   2  11        2.49        4.03      2.97 o 
  -8   2  10       48.21       45.92      3.28 o 
  -8   2   9       61.84       58.01      3.42 o 
  -8   2   8       36.16       39.08      3.61 o 
  -8   2   7      400.69      385.15      6.76 o 
  -8   2   6      271.94      289.03      4.23 o 
  -8   2   5       30.96       29.90      3.10 o 
  -8   2   4      309.91      331.32      4.63 o 
  -8   2   3      281.38      374.71      7.91 o 
  -8   2   2      152.54      151.19      5.66 o 
  -8   2   1        6.79       13.54      3.75 o 
  -8   2   0       11.03       11.90      3.44 o 
  -8   2  -1       95.14      127.41      5.40 o 
  -8   2  -2      439.68      505.08      9.47 o 
   8  -2   3      189.33      273.58      4.81 o 
   8  -2   4       21.93       32.58      3.06 o 
   8  -2   5      354.31      436.63      5.69 o 
   8  -2   6      259.82      339.87      4.99 o 
   8  -2   7       57.06       71.42      2.90 o 
   8  -2   8       80.31       83.93      2.90 o 
   8  -2   9       56.18       70.17      3.67 o 
  -8   1  11       58.84       52.56      2.73 o 
  -8   1  10       38.11       32.99      2.75 o 
  -8   1   9      132.14      129.68      4.22 o 
  -8   1   8       57.07       54.25      3.24 o 
  -8   1   7      141.66      151.66      4.84 o 
  -8   1   6       68.70       66.97      2.82 o 
  -8   1   5       20.31       18.32      2.56 o 
  -8   1   4       47.29       40.73      2.62 o 
  -8   1   3       30.81       34.34      2.64 o 
  -8   1   2       23.30       19.68      3.44 o 
  -8   1   1       17.11       16.29      3.25 o 
  -8   1   0       24.96       20.86      3.37 o 
  -8   1  -1       16.71       18.24      3.14 o 
  -8   1  -2       48.00       40.72      3.82 o 
  -8   1  -3       28.85       32.27      3.55 o 
  -8   1  -4       14.10       14.74      3.05 o 
   8  -1   5       97.79      101.37      3.19 o 
   8  -1   6       87.13      105.96      3.14 o 
   8  -1   7       89.45      103.09      2.92 o 
   8  -1   8       81.44      101.59      2.78 o 
   8  -1   9       62.48       63.52      3.39 o 
  -8   0  11       21.17       20.05      2.60 o 
  -8   0  10       10.39        4.82      3.37 o 
  -8   0   9       48.67       46.47      3.04 o 
  -8   0   8        8.31        9.34      2.56 o 
  -8   0   7       30.06       27.78      2.79 o 
  -8   0   6       28.90       20.50      2.42 o 
  -8   0   5       31.46       26.84      2.25 o 
  -8   0   4        7.42        3.74      3.13 o 
  -8   0   3       26.28       19.77      2.37 o 
  -8   0   2      105.70       94.14      3.11 o 
  -8   0   1       89.29       80.90      4.52 o 
  -8   0   0      143.90      126.56      5.22 o 
  -8   0  -1       64.57       65.01      4.12 o 
  -8   0  -2       33.16       31.47      3.55 o 
  -8   0  -3        5.54        5.45      2.81 o 
  -8   0  -4       46.00       40.58      3.63 o 
  -8   0  -5       18.07       15.45      3.02 o 
  -8   0  -6       37.11       35.60      3.37 o 
  -8   0  -7        9.12        6.99      3.09 o 
  -8   0  -8       38.46       35.04      3.40 o 
  -8  -1  10      152.44      146.17      3.94 o 
  -8  -1   9      142.35      136.30      4.22 o 
  -8  -1   8       37.10       20.07      3.40 o 
  -8  -1   7        7.05        0.19      2.15 o 
  -8  -1   6       61.46       62.50      3.78 o 
  -8  -1   5       86.85       82.27      4.03 o 
  -8  -1   4       59.34       64.74      3.92 o 
  -8  -1   3       52.57       56.84      3.91 o 
  -8  -1   2       13.18       18.38      3.77 o 
  -8  -1   1       12.03       14.96      3.57 o 
  -8  -1   0       18.86       17.37      3.50 o 
  -8  -1  -1       10.42       13.93      3.40 o 
  -8  -1  -2       66.05       72.98      4.52 o 
  -8  -1  -3       51.57       67.64      4.22 o 
  -8  -1  -4      109.14      123.96      4.99 o 
  -8  -1  -5       38.07       40.92      2.71 o 
  -8  -1  -6        8.56       10.68      4.14 o 
  -8  -2   6        1.91        1.58      2.57 o 
  -8  -2   5       33.27       36.80      3.49 o 
  -8  -2   4       15.08       18.39      3.44 o 
  -8  -2   3      119.26      162.42      5.14 o 
  -8  -2   2      109.40      130.00      4.89 o 
  -8  -2   1       26.82       33.52      3.52 o 
  -8  -2   0       42.59       62.76      3.92 o 
  -8  -2  -1      119.02      150.08      5.10 o 
  -8  -2  -2       77.65      113.92      4.74 o 
  -8  -2  -3       15.36       20.77      3.66 o 
  -8  -2  -4       23.00       20.00      3.85 o 
  -8  -3   4        7.67        7.03      2.26 o 
  -8  -3   3        3.28        8.54      2.25 o 
  -8  -3   2       90.83       75.58      3.04 o 
  -8  -3   1        2.07       16.39      2.38 o 
  -8  -3   0       61.93       51.15      2.69 o 
  -8  -3  -1        3.27       20.87      2.38 o 
  -8  -3  -2        3.10        5.20      2.42 o 
   0  -1  26        6.05        9.11      2.77 o 
   0  -1   0      355.99      405.86      6.72 o 
   0   1   1      791.88      893.42      8.30 o 
   0  -2  26       42.27       49.33      3.08 o 
   0  -2  25        0.29        1.76      2.71 o 
   0  -2  24       13.41       19.86      3.37 o 
   0  -2  23        3.04        2.91      1.93 o 
   0  -2  22       15.38       10.99      2.23 o 
   0  -2  21        0.45       -2.35      2.35 o 
   0  -2  20        6.02        8.00      2.48 o 
   0  -2  19        1.98        0.67      2.75 o 
   0  -2  18       61.74       58.84      3.46 o 
   0   2 -17        2.11       12.46      4.80 o 
   0   2 -16       48.34       48.42      4.92 o 
   0   2 -15       88.20       88.49     12.37 o 
   0   2 -14       13.67        8.34     10.36 o 
   0   2 -13       13.95       13.66      8.47 o 
   0   2 -12       92.06      102.08      9.03 o 
   0   2 -11       18.09        5.24      6.96 o 
   0   2 -10        1.63       19.39      5.80 o 
   0   2  -9      538.24      577.11     17.92 o 
   0   2  -8      584.39      685.26     18.33 o 
   0   2  -7      836.50      865.68     19.36 o 
   0   2  -6      113.77      113.26      7.35 o 
   0   2  -5       76.44       65.68      5.66 o 
   0   2  -4     1929.32     2084.81     24.97 o 
   0   2  -2     2689.61     3005.93     26.63 o 
   0   2  -1       26.07       30.76      3.88 o 
   0   2   0      478.86      484.76     10.10 o 
   0   2   1       43.52       48.51      3.67 o 
   0   2   2     3500.51     3740.00     24.05 o 
   0   2   4     1064.80      898.84     14.02 o 
   0   2   5      237.76      193.59      6.90 o 
   0   2   6      141.40      117.68      4.49 o 
   0  -2  -7      785.23      734.50      6.94 o 
   0   2   8      563.03      377.68     15.49 o 
   0   2   9      379.78      290.90      8.00 o 
   0   2  10       19.09       15.22      7.25 o 
   0   2  11        1.29       -2.57      7.30 o 
   0   2  12       84.84       58.57      9.28 o 
   0   2  13       18.43       16.43     10.23 o 
   0   2  14       28.88       23.62     10.82 o 
   0   2  15       51.78       23.69     12.25 o 
   0   2  16       78.18       73.87      4.68 o 
   0   2  17        3.52       10.66      4.20 o 
   0   2  18       82.07       80.65      3.59 o 
   0   2  19        0.51       -3.06      3.06 o 
   0   2  20        9.11        4.56      2.90 o 
   0   2  21        0.00        0.18      1.96 o 
   0   2  22        1.77        1.64      1.90 o 
   0   2  23        1.88        2.26      2.24 o 
   0   2  24       48.73       47.61      2.42 o 
   0   2  25        7.23       10.16      2.37 o 
   0  -3  25       10.71       11.66      2.55 o 
   0  -3  24       17.52       16.46      2.99 o 
   0  -3  23       46.28       51.80      2.74 o 
   0  -3  22      216.41      231.99      5.36 o 
   0  -3  21        0.91        2.32      2.30 o 
   0  -3  20       21.30       24.38      2.71 o 
   0  -3  19       22.50       18.09      2.62 o 
   0  -3  18       52.61       49.87      3.25 o 
   0  -3  17        0.05        4.58      4.87 o 
   0   3 -16      475.53      501.61     11.22 o 
   0   3 -15        3.40        7.11      5.01 o 
   0   3 -14       33.25       34.55     13.33 o 
   0   3 -13        6.68       18.20     11.75 o 
   0   3 -12        5.32        8.68     10.34 o 
   0   3 -11       54.55       54.88      8.25 o 
   0   3 -10       18.01       13.56      7.55 o 
   0   3  -9       41.12       46.62      7.00 o 
   0   3  -8      310.35      313.70     14.47 o 
   0   3  -7       34.87       35.44      6.30 o 
   0   3  -6        6.96       -3.00      5.21 o 
   0   3  -5      385.87      385.10     13.85 o 
   0   3  -4      629.45      616.58     16.73 o 
   0   3  -3        2.13        3.63      4.57 o 
   0   3  -2      531.52      548.86     10.56 o 
   0   3  -1       78.98      100.88      4.75 o 
   0   3   0        2.39        4.43      3.07 o 
   0   3   1      135.88      150.27      5.22 o 
   0   3   2     1071.50     1086.44     12.48 o 
   0  -3  -3      151.77      157.35      5.66 o 
   0  -3  -4      151.16      134.85      5.05 o 
   0   3   5      249.85      175.45      6.50 o 
   0   3   6       10.87        1.99      3.84 o 
   0   3   7       75.90       71.70      3.93 o 
   0   3   8      273.87      165.88     11.92 o 
   0   3   9        0.84       -2.99      7.62 o 
   0   3  10        0.35       -2.33      9.09 o 
   0   3  11       66.55       44.18      9.27 o 
   0   3  12        6.25       10.21     11.98 o 
   0   3  13        4.41        3.74     12.32 o 
   0   3  14      149.94      139.48      4.33 o 
   0   3  15        0.55        7.37      2.36 o 
   0   3  16      317.28      299.98      6.36 o 
   0   3  17        5.28        3.66      2.41 o 
   0   3  18        9.04        7.48      2.29 o 
   0   3  19       28.20       24.02      2.17 o 
   0   3  20      102.98      108.41      3.57 o 
   0   3  21       14.29       13.86      2.28 o 
   0   3  22      127.57      148.70      3.78 o 
   0   3  23       60.26       74.51      3.38 o 
   0  -4  24        4.60        7.54      2.66 o 
   0  -4  23        0.04        0.57      1.79 o 
   0  -4  22        7.21       10.46      1.95 o 
   0  -4  21        5.74        7.01      2.09 o 
   0  -4  20       33.78       29.59      2.56 o 
   0  -4  19       50.63       47.63      3.17 o 
   0  -4  18       13.16        8.40      2.81 o 
   0  -4  17       61.00       56.42      5.38 o 
   0  -4  16        8.59        5.46      5.05 o 
   0  -4  15        7.05        5.11      5.49 o 
   0   4 -14       16.78       18.98      5.44 o 
   0   4 -13       54.70       49.23      5.79 o 
   0   4 -12        3.84       15.31     13.81 o 
   0   4 -11      258.13      250.42     17.35 o 
   0   4 -10        2.86        2.26     11.08 o 
   0   4  -9       26.30       29.68      9.78 o 
   0   4  -8        1.69       -7.09      9.62 o 
   0   4  -7      366.37      351.84     16.94 o 
   0   4  -6        0.24        8.45      7.78 o 
   0   4  -5      769.63      782.98     22.79 o 
   0   4  -4       19.93       19.34      7.33 o 
   0   4  -3       45.77       46.30      7.35 o 
   0   4  -2        9.04        3.61      6.92 o 
   0   4  -1        0.16       -3.59      7.08 o 
   0   4   0        0.45        3.98      4.76 o 
   0   4   1       10.14       20.53      4.74 o 
   0  -4  -2       40.41       44.63      4.64 o 
   0  -4  -3      324.34      295.19      8.86 o 
   0  -4  -4        5.09        6.41      4.86 o 
   0   4   5      949.21      624.84     13.88 o 
   0   4   6        4.27        8.25      5.54 o 
   0   4   7      105.25       61.28      5.76 o 
   0   4   8        0.07       -1.60     10.48 o 
   0   4   9      101.15       50.09     11.51 o 
   0   4  10        2.41       -7.43     13.08 o 
   0   4  11      215.52      126.07     13.54 o 
   0   4  12       13.34       14.93      2.82 o 
   0   4  13        0.64       -0.72      2.75 o 
   0   4  14        0.76        0.24      2.58 o 
   0   4  15        0.73        2.22      2.60 o 
   0   4  16       20.48       19.70      2.50 o 
   0   4  17       92.25       89.10      3.93 o 
   0   4  18       16.33       14.93      2.72 o 
   0   4  19        2.58        0.39      2.57 o 
   0   4  20        1.75        1.27      3.24 o 
   0   4  21        2.63        0.71      3.02 o 
   0   4  22       13.01       14.89      2.93 o 
   0  -5  23        7.81        9.54      2.72 o 
   0  -5  22       28.30       31.76      1.88 o 
   0  -5  21        0.00        4.64      1.65 o 
   0  -5  20       71.47       81.11      3.13 o 
   0  -5  19       66.47       69.79      3.26 o 
   0  -5  18       96.30       91.37      4.77 o 
   0   5 -15        3.32        9.26      6.13 o 
   0   5 -14       40.72       39.21      6.09 o 
   0   5 -12       11.13      -10.66     21.13 o 
   0   5 -11       13.04       17.50     13.69 o 
   0   5 -10       43.58       44.95     11.76 o 
   0   5  -9        9.40       13.12     10.32 o 
   0   5  -8       85.54       94.56      9.48 o 
   0   5  -7        6.75       -1.80     12.31 o 
   0   5  -6        2.39       12.32     12.93 o 
   0   5  -5       57.79       82.58     11.82 o 
   0   5  -4      208.77      197.24     13.83 o 
   0   5  -3       43.70       91.12     11.36 o 
   0   5  -2      135.56      121.94      7.57 o 
   0   5  -1        0.51       -4.15      8.79 o 
   0   5   0       20.70       20.72      8.92 o 
   0   5   1       20.73       24.08      9.23 o 
   0   5   2      279.65      234.52     14.03 o 
   0   5   3       42.32       90.98      7.91 o 
   0   5   4       31.29       38.15      8.11 o 
   0   5   5       48.47       37.81      8.11 o 
   0   5   6       26.54       15.47      9.35 o 
   0   5   7        6.58       16.13     14.26 o 
   0   5   8       76.70       13.02     15.81 o 
   0   5   9        4.97       -0.37     16.56 o 
   0   5  10        0.26       -0.53     18.72 o 
   0   5  11       39.77       35.96      4.36 o 
   0   5  12       31.06       25.35      3.01 o 
   0   5  13        0.93        1.79      2.85 o 
   0   5  14      119.55       94.78      4.10 o 
   0   5  15       15.88       12.04      2.65 o 
   0   5  16      159.23      129.67      4.65 o 
   0   5  17       29.46       35.19      2.83 o 
   0   5  18       87.00       86.94      3.70 o 
   0   5  19       17.86       17.27      3.30 o 
   0   5  20       59.94       55.61      4.12 o 
   0   5  21       13.61       13.76      2.65 o 
   0   5  22       16.68       17.60      2.48 o 
   0   6  18       10.64       10.63      2.79 o 
   0   6  19        0.19        1.78      2.59 o 
   0   6  20        0.53       -0.27      2.39 o 
  -1   7  18        0.01        2.89      2.43 o 
  -1   7  14       10.68       25.46      3.48 o 
  -1   6  20       29.55       25.93      2.69 o 
  -1   6  19        0.70        0.26      2.62 o 
  -1   6  18        4.64        4.34      2.96 o 
  -1   6  17       55.32       54.64      4.42 o 
  -1   6  16        7.54       11.54      3.38 o 
  -1   6  15       13.41       18.83      3.76 o 
  -1   6  14       58.17       45.61      3.10 o 
  -1   6  13       13.83        8.74      2.26 o 
  -1   6  12       18.01       11.23      2.23 o 
  -1   6  11       77.59       52.90      4.34 o 
  -1   6  10       26.97       19.24      3.75 o 
  -1   6   9       60.12       45.65      3.84 o 
  -1   6   7       42.77       24.27      5.78 o 
  -1   6   6       11.12       14.32      5.40 o 
  -1   6   5       13.06       15.67      4.94 o 
  -1   6   4        0.02       13.59     18.91 o 
  -1   6   3       72.90       68.84     17.32 o 
  -1   6   2       22.77       44.12     15.16 o 
  -1   6   1      365.24      356.85     19.20 o 
  -1   6   0        2.43       49.62     14.24 o 
  -1   6 -13        0.26        1.06      4.98 o 
  -1   6 -14       23.03       26.97      5.03 o 
   1  -6  17       44.90       36.90      3.33 o 
   1  -6  18       31.40       37.87      2.45 o 
   1  -6  19       10.75       14.30      1.92 o 
   1  -6  20        6.57        5.47      2.44 o 
   1  -6  21        1.01        1.32      2.28 o 
  -1   5  22        0.19       -1.26      2.43 o 
  -1   5  21        1.06        4.32      2.71 o 
  -1   5  20        6.70        7.26      2.99 o 
  -1   5  19        0.02       -1.40      3.18 o 
  -1   5  18        7.81       11.04      3.32 o 
  -1   5  17        9.65       12.30      3.60 o 
  -1   5  16       33.52       24.72      2.76 o 
  -1   5  15        5.64        1.28      2.79 o 
  -1   5  14       87.02       60.49      3.60 o 
  -1   5  13        6.36        6.08      2.62 o 
  -1   5  12       69.77       64.11      3.50 o 
  -1   5  11        6.39        5.10      2.67 o 
  -1   5  10      126.27      105.86      3.87 o 
  -1   5   9       14.35       17.20      3.51 o 
  -1   5   8      110.69       16.01     15.69 o 
  -1   5   7        0.81       -7.50     14.23 o 
  -1   5   6       42.30       24.02      9.20 o 
  -1   5   5        0.89        2.74      8.22 o 
   1  -5  -4       37.35       41.40      7.59 o 
   1  -5  -3       19.01        7.12     10.11 o 
   1  -5  -2       12.04       15.15      9.46 o 
   1  -5  -1       82.59       96.69      9.95 o 
   1  -5   0        0.81        9.39      9.23 o 
   1  -5   1      214.91      228.67     13.19 o 
   1  -5   2        0.70       29.42      8.68 o 
  -1   5  -4        8.82        9.08     12.11 o 
  -1   5  -5       23.88       12.20     11.51 o 
  -1   5  -6       30.21       29.71     12.77 o 
  -1   5  -7       17.04       22.25     13.34 o 
  -1   5  -8       62.23       51.17     13.60 o 
  -1   5  -9       14.64       25.48     15.25 o 
  -1   5 -10      141.22      139.00      4.80 o 
  -1   5 -11        0.58       -0.59      6.38 o 
  -1   5 -12      100.00       95.20      4.78 o 
   1  -5  13       33.47       32.37      5.44 o 
   1  -5  14       97.97       86.76      6.64 o 
   1  -5  15        6.87        1.55      4.88 o 
   1  -5  16       73.57       77.63      6.00 o 
   1  -5  17        6.94        5.08      2.93 o 
   1  -5  18        0.68       -0.10      2.75 o 
   1  -5  19       16.07       12.27      2.02 o 
   1  -5  20        6.57        6.30      1.86 o 
   1  -5  21        0.01       -0.41      2.08 o 
   1  -5  22        0.45       -2.06      2.06 o 
   1  -5  23        1.55        3.66      2.48 o 
  -1   4  22        3.93        3.71      2.77 o 
  -1   4  21       13.93        9.14      2.98 o 
  -1   4  20       20.12       19.47      2.83 o 
  -1   4  19       35.79       33.00      3.31 o 
  -1   4  18        7.32        5.08      2.92 o 
  -1   4  17       27.27       22.55      2.54 o 
  -1   4  16       15.13       12.30      2.63 o 
  -1   4  15       36.58       28.70      3.01 o 
  -1   4  14       46.02       40.94      3.11 o 
  -1   4  13       30.21       28.98      3.16 o 
  -1   4  12      104.22       89.44      3.51 o 
  -1   4  11       73.87       18.46     14.85 o 
  -1   4  10        0.32      -13.40     13.40 o 
  -1   4   9        4.41       13.58     11.78 o 
  -1   4   8      415.98      259.68     10.05 o 
   1  -4  -7      211.07      207.51     11.65 o 
  -1   4   6      427.97      386.62      9.93 o 
   1  -4  -5      425.53      532.00     16.87 o 
   1  -4  -4      570.93      758.84     19.49 o 
   1  -4  -3      562.78      731.28     19.17 o 
   1  -4  -2      390.10      517.26     16.70 o 
   1  -4  -1      624.59      736.64     19.66 o 
  -1   4   0      164.23      204.79      7.21 o 
  -1   4  -1      726.77      857.76     14.18 o 
  -1   4  -2      972.86     1193.49     17.28 o 
  -1   4  -3      761.74      818.15     14.91 o 
  -1   4  -4      376.24      451.11     11.62 o 
  -1   4  -5      449.69      504.42     17.33 o 
  -1   4  -6        9.19        9.02      6.79 o 
  -1   4  -7      341.43      333.25     15.44 o 
  -1   4  -8      749.15      765.55     23.92 o 
  -1   4  -9       36.00       44.74      8.76 o 
  -1   4 -10        1.25       -1.81     10.49 o 
  -1   4 -11       48.34       42.81     12.31 o 
  -1   4 -12       37.00       43.02      5.29 o 
  -1   4 -13       38.33       36.22      5.15 o 
  -1   4 -14       58.38       52.20      5.13 o 
   1  -4  15       21.88       18.00      5.36 o 
   1  -4  16        7.94        7.73      3.11 o 
   1  -4  17       17.56       21.07      3.02 o 
   1  -4  18        0.02        0.12      2.83 o 
   1  -4  19       40.46       39.16      2.96 o 
   1  -4  20       33.88       29.80      2.22 o 
   1  -4  21       41.59       36.04      2.20 o 
   1  -4  22        1.09        2.40      3.04 o 
   1  -4  23        0.51        1.86      2.86 o 
   1  -4  24        0.69        2.57      2.56 o 
  -1   3  24        9.03        9.01      4.05 o 
  -1   3  23        8.82        7.44      3.94 o 
  -1   3  22        4.38        1.54      2.34 o 
  -1   3  21       36.23       35.95      2.89 o 
  -1   3  20        4.22        4.65      2.69 o 
  -1   3  19       36.13       33.37      4.20 o 
  -1   3  18        1.15        2.98      2.99 o 
  -1   3  17       11.88        9.71      4.05 o 
  -1   3  16        0.16       -0.18      4.28 o 
  -1   3  15       57.67       55.83      4.51 o 
  -1   3  14       20.99       15.68      4.38 o 
  -1   3  13       85.08       30.60     12.54 o 
  -1   3  10       14.61        1.47      8.79 o 
  -1   3   2      758.31      782.17     10.48 o 
  -1   3   1      103.37       93.28      4.99 o 
  -1   3   0       43.14       46.18      4.15 o 
  -1   3  -1       31.71       33.89      3.96 o 
  -1   3  -2      720.61      843.91     15.56 o 
  -1   3  -3      566.03      597.53     13.93 o 
  -1   3  -4       86.12       68.61      5.63 o 
  -1   3  -6      193.23      216.98     10.57 o 
  -1   3  -7       70.12       65.01      6.50 o 
  -1   3  -8       21.35       30.87      5.79 o 
  -1   3  -9       18.33       17.97      6.24 o 
  -1   3 -10       30.86       36.19      6.61 o 
  -1   3 -11       45.17       37.14      8.36 o 
  -1   3 -12       34.95       33.16      8.86 o 
  -1   3 -13       21.61       15.52     10.73 o 
  -1   3 -14       40.43       35.96     12.58 o 
  -1   3 -15       49.84       49.48      3.28 o 
  -1   3 -16        8.20        5.43      3.12 o 
   1  -3  17        2.13        3.94      3.09 o 
   1  -3  18       13.18       11.08      3.02 o 
   1  -3  19       10.26       10.01      2.78 o 
   1  -3  20        1.47        1.08      2.56 o 
   1  -3  21       40.43       46.62      3.13 o 
   1  -3  22        6.28        6.73      2.08 o 
   1  -3  23        7.70        5.73      2.95 o 
   1  -3  24        2.77        4.47      2.79 o 
   1  -3  25        1.57        2.45      2.50 o 
   1  -2  25        1.87        0.39      2.79 o 
   1  -2  26       18.72       20.66      1.48 o 
  -1   0  26        3.11        3.96      1.66 o 
  -1  -1  26        2.79        2.12      2.64 o 
  -1  -1  25        1.74        1.04      2.82 o 
  -1  -1  24        6.53        7.27      3.13 o 
  -1  -1  23      113.43      143.85      4.48 o 
  -1  -1  22        0.02        1.28      2.31 o 
  -1  -1  21       98.73      105.05      4.25 o 
  -1  -1  20        1.96        3.98      2.54 o 
  -1  -1  19       74.13       70.69      3.70 o 
  -1  -1  18      101.29      102.56      4.13 o 
  -1  -1  17      120.44      116.61      6.51 o 
   1   1 -16        2.58       -3.45      5.15 o 
   1   1 -15       19.90       25.50     14.33 o 
   1   1 -14      119.20      103.36     11.86 o 
   1   1 -13       11.08       16.07      9.42 o 
   1   1 -12     1570.12     1670.57     32.58 o 
   1   1 -11       23.84       19.28      4.20 o 
   1   1 -10      144.25      144.84      6.46 o 
   1   1  -9        0.01       -1.61      3.10 o 
   1   1  -8      276.48      261.78      5.59 o 
   1   1  -7      313.86      307.02      5.27 o 
   1   1  -6      485.57      484.42      6.27 o 
  -1  -1   5      114.27       96.63      3.03 o 
  -1  -1   4        1.50        1.03      2.05 o 
   1   1  -3        2.04        4.42      3.39 o 
   1   1  -1     1761.40     1658.69      8.64 o 
   1   1   0       74.70       92.92      3.09 o 
   1   1   1     1076.55     1318.68      9.92 o 
   1   1   2     1170.69     1338.15     11.01 o 
   1   1   3        4.47        5.62      2.58 o 
   1   1   4        9.98       10.67      2.06 o 
   1   1   5      266.96      252.80      5.30 o 
   1   1   6      657.16      653.39      8.17 o 
   1   1   7      243.42      216.37      5.60 o 
   1   1   8      101.96       79.51      4.03 o 
   1   1   9       18.20       14.57      2.76 o 
   1   1  10      295.92      216.53      8.91 o 
  -1  -1 -11        6.08        5.49      3.76 o 
  -1  -1 -12     1268.68      977.78     20.01 o 
  -1  -1 -13       14.52       13.00      5.33 o 
   1   1  14       16.36       13.56      7.56 o 
   1   1  15       75.93       52.17     15.26 o 
   1   1  16        0.89       -0.26      5.81 o 
   1   1  17      143.28      129.31      5.71 o 
   1   1  18       84.45       88.07      4.98 o 
   1   1  19       98.33       85.60      3.56 o 
   1   1  20        1.94        0.17      3.23 o 
   1   1  21      170.56      140.84      6.23 o 
   1   1  22        0.12       -4.22      4.22 o 
   1   1  23       84.73       89.26      3.14 o 
   1   1  24        0.40        0.09      2.02 o 
   1   1  25        0.08        0.56      2.01 o 
   1   1  26        1.77        2.13      1.84 o 
  -1  -2  26       18.39       16.38      2.51 o 
  -1  -2  25       17.32       18.87      2.89 o 
  -1  -2  24        0.92        0.67      1.77 o 
  -1  -2  23       29.92       30.71      2.64 o 
  -1  -2  22        0.07        1.65      2.14 o 
  -1  -2  21       91.24       87.84      3.93 o 
  -1  -2  20        2.70        6.57      2.54 o 
  -1  -2  19      172.87      159.87      5.01 o 
  -1  -2  18       53.91       53.79      5.15 o 
   1   2 -17       73.27       60.43      5.67 o 
  -1  -2  16        5.33       14.74      4.19 o 
   1   2 -15       27.78       30.39     14.59 o 
   1   2 -14       14.19       28.60     13.46 o 
   1   2 -13       23.39       27.88     10.22 o 
   1   2 -12      160.57      169.72     12.70 o 
   1   2 -11      133.03      167.92     12.11 o 
   1   2 -10       33.94       35.20      4.98 o 
   1   2  -9      162.13      182.31      6.94 o 
   1   2  -8      134.35      132.63      5.99 o 
   1   2  -7      215.54      212.54      7.27 o 
   1   2  -6        0.14        1.35      3.14 o 
   1   2  -5      128.59      126.05      5.45 o 
   1   2  -4      229.89      242.33      7.12 o 
   1   2  -3       62.12       58.28      3.89 o 
   1   2  -2       38.63       42.34      3.45 o 
   1   2  -1     2753.48     2748.69     14.49 o 
   1   2   0        0.84        5.89      1.94 o 
   1   2   1     1518.39     1382.92     14.57 o 
   1   2   2      135.43      112.57      4.35 o 
   1   2   3        4.11        3.45      2.48 o 
   1   2   4      141.51      107.03      4.66 o 
   1   2   5      310.04      263.61      4.73 o 
   1   2   6        4.97        3.93      2.21 o 
   1   2   7       29.09       21.07      2.88 o 
   1   2   8      271.83      245.95      7.42 o 
   1   2   9      291.81      231.56      9.88 o 
   1   2  10        0.90        5.96      5.82 o 
   1   2  11       55.57       46.18      6.78 o 
   1   2  12       39.20       30.48      7.24 o 
   1   2  13        6.99        5.41      9.08 o 
   1   2  14       71.19       51.52      9.33 o 
   1   2  15       24.16       23.38      4.07 o 
   1   2  16        2.73        5.29      3.14 o 
   1   2  17       94.43       82.27      3.71 o 
   1   2  18       13.60       11.39      2.87 o 
   1   2  19      130.43      119.45      3.91 o 
   1   2  20        3.10        3.12      2.39 o 
   1   2  21       31.46       27.59      2.46 o 
   1   2  22        0.83        1.47      2.53 o 
   1   2  23       19.82       15.47      2.40 o 
   1   2  24       16.11       15.81      2.15 o 
   1   2  25       10.52       10.18      2.07 o 
  -1  -3  25       22.70       25.69      2.65 o 
  -1  -3  24        1.33        1.75      1.62 o 
  -1  -3  23       24.92       25.51      2.21 o 
  -1  -3  22        4.64        3.20      2.02 o 
  -1  -3  21        0.17        0.15      2.18 o 
  -1  -3  20       15.50       13.62      2.40 o 
  -1  -3  19       96.73       90.57      5.95 o 
  -1  -3  18        9.45       10.31      4.56 o 
  -1  -3  17        3.55        8.04      5.19 o 
  -1  -3  16      113.05      114.67      6.69 o 
   1   3 -15        8.01       14.00      5.58 o 
   1   3 -14      237.02      278.15      7.83 o 
   1   3 -13       85.61       96.10     12.77 o 
   1   3 -12      174.58      201.63     14.88 o 
   1   3 -11       15.27       27.80     10.24 o 
   1   3 -10      151.19      174.14      8.27 o 
   1   3  -9       12.03       16.23      6.07 o 
   1   3  -8      524.62      514.06     12.93 o 
   1   3  -7        1.09        7.99      4.44 o 
   1   3  -6       71.61       54.38      5.06 o 
   1   3  -5       11.77       16.96      3.92 o 
   1   3  -4       16.98       28.95      3.75 o 
   1   3  -3      165.13      178.73      7.12 o 
   1   3  -2      494.07      493.60     11.06 o 
   1   3  -1       97.43       99.36      5.50 o 
   1   3   0       89.02       90.90      4.38 o 
   1   3   1      180.43      180.53      6.78 o 
   1   3   2      196.70      171.12      6.16 o 
   1   3   3       20.17       17.57      3.44 o 
   1   3   4       20.19       21.31      3.64 o 
   1   3   5       29.00       23.08      3.79 o 
   1   3   6      336.94      225.82      7.65 o 
   1   3   7        0.00        5.70      4.60 o 
   1   3   8      394.79      301.32      9.07 o 
   1   3   9       59.20       42.07      8.67 o 
   1   3  10      172.10      128.27     11.36 o 
   1   3  11       10.00       17.76     11.71 o 
   1   3  12      241.10      142.99     12.69 o 
   1   3  13      139.32       90.11     13.98 o 
   1   3  14      216.78      215.93      5.13 o 
   1   3  15        2.73        1.94      2.31 o 
   1   3  16       51.11       49.59      2.52 o 
   1   3  17       28.45       21.66      2.69 o 
   1   3  18        1.14        0.62      2.05 o 
   1   3  19      133.67      126.11      3.94 o 
   1   3  20        4.71        3.57      1.85 o 
   1   3  21       11.42       10.18      1.86 o 
   1   3  22        6.63        6.91      1.99 o 
   1   3  23        1.22        2.60      2.37 o 
   1   3  24        3.51        5.17      2.24 o 
  -1  -4  24       13.39       13.44      1.53 o 
  -1  -4  23       26.07       25.45      1.88 o 
  -1  -4  22        0.08        6.00      1.84 o 
  -1  -4  21       83.03       82.31      3.37 o 
  -1  -4  20        2.08        5.12      2.27 o 
  -1  -4  19        5.63       -0.73      4.51 o 
  -1  -4  18        0.75        5.73      4.83 o 
   1   4 -16       30.88       42.95      6.19 o 
   1   4 -15      144.32      154.00      6.59 o 
   1   4 -14       95.67      104.68      5.54 o 
   1   4 -13       45.41       50.83      5.53 o 
   1   4 -12       27.74       34.17     15.30 o 
   1   4 -11       37.24       43.00     13.83 o 
   1   4 -10       14.11       11.86      8.90 o 
   1   4  -9        0.23        4.45      8.02 o 
   1   4  -8      199.95      190.15      9.34 o 
   1   4  -7      117.75      115.59      7.77 o 
   1   4  -6        7.47       16.26      5.69 o 
   1   4  -5      526.08      540.72     14.31 o 
   1   4  -4      126.39      243.78      9.79 o 
   1   4  -3      641.29      657.30     15.06 o 
   1   4  -2       23.32       92.23      6.23 o 
   1   4  -1      212.71      183.85      8.18 o 
   1   4   0       17.63       52.72      5.07 o 
   1   4   1      413.29      385.28     10.72 o 
   1   4   2       35.84      163.25      7.11 o 
   1   4   3      707.44      607.45     13.15 o 
   1   4   4       85.75      113.75      6.51 o 
   1   4   5      232.05      148.59      7.36 o 
   1   4   6      157.24      109.76      6.65 o 
   1   4   7       24.58       18.96      6.85 o 
   1   4   8       47.31       57.40     12.10 o 
   1   4   9       12.64        0.52     13.56 o 
   1   4  10        6.36       11.32     14.45 o 
   1   4  11       49.24       48.01      3.43 o 
   1   4  12       48.73       43.11      2.75 o 
   1   4  13       95.21       72.18      3.52 o 
   1   4  14       41.69       40.28      2.19 o 
   1   4  15      133.44      120.79      3.42 o 
   1   4  16        1.08        1.59      2.02 o 
   1   4  17       11.31       10.20      1.96 o 
   1   4  18        6.59        5.72      1.89 o 
   1   4  19       46.33       40.34      2.53 o 
   1   4  20        1.89        4.27      1.83 o 
   1   4  21       94.33       68.13      3.98 o 
   1   4  22        1.92        1.95      3.07 o 
  -1  -5  22        0.02        3.90      2.98 o 
   1   5  19        4.93        2.66      3.09 o 
   1   5  20        2.04        2.20      1.97 o 
   1   5  21        5.72        6.97      2.70 o 
  -1  -8  15        0.53       -1.86      2.11 o 
   1   8 -14       10.81       14.51      2.37 o 
   1   9 -10        1.27       -1.95      1.95 o 
   1   9  -9        4.64        5.21      2.03 o 
   1   9  -1      113.95      103.08      3.59 o 
   1   9   4       35.34       26.01      2.41 o 
   1   9   5       27.87       23.57      2.33 o 
   1   9   6       11.11       14.65      2.34 o 
  -2   8  13        2.89        5.37      2.46 o 
   2  -8  -9       66.06       50.51      3.52 o 
  -2   7  17        0.00        1.97      2.85 o 
  -2   7  16        2.55        2.14      3.11 o 
  -2   7  15        4.62        2.30      2.17 o 
  -2   7  14       24.71       24.46      2.18 o 
  -2   7  13        2.52        4.40      2.29 o 
  -2   7  12       40.17       41.75      2.64 o 
  -2   7  11       17.48       12.81      2.95 o 
  -2   7  10       96.44       75.45      4.79 o 
  -2   7   9       51.40       37.68      4.00 o 
  -2   7   8        6.16        6.22      3.11 o 
  -2   7   7       44.05       31.66      3.74 o 
  -2   7   6        9.30        4.93      3.09 o 
  -2   7 -11      100.03       82.14      4.59 o 
  -2   7 -12       27.36       15.49      4.33 o 
   2  -7  16        2.11        2.91      2.30 o 
   2  -7  17        8.11        6.76      2.18 o 
   2  -7  18        0.33       -1.44      2.10 o 
  -2   6  20       12.24       10.93      2.57 o 
  -2   6  19        0.66       -0.71      2.82 o 
  -2   6  18        0.19       -0.04      2.95 o 
  -2   6  17        0.18       -1.83      3.21 o 
  -2   6  16       13.56       14.83      2.55 o 
  -2   6  15        1.62        2.10      2.51 o 
  -2   6  14        6.32        6.89      2.51 o 
  -2   6  13       61.83       61.50      3.34 o 
  -2   6  12        1.98        4.49      2.77 o 
  -2   6  11      121.09      106.24      4.11 o 
  -2   6  10        2.12        3.28      2.83 o 
  -2   6   9       99.78      100.36      4.18 o 
  -2   6   8        3.63        7.30      2.91 o 
  -2   6   7      295.36      284.07      6.22 o 
  -2   6   6        0.14        2.29      3.66 o 
  -2   6   5      106.24       95.94      5.22 o 
  -2   6   4        0.03        5.65      3.95 o 
  -2   6   3       12.95        9.84      3.98 o 
  -2   6   2        0.16       -0.22      4.07 o 
  -2   6   1       32.23       18.41      3.96 o 
   2  -6   0      159.84      194.49      6.24 o 
  -2   6  -1        0.74        5.07      4.11 o 
  -2   6  -2       15.70       21.00      3.97 o 
  -2   6  -3       11.87        4.55      4.35 o 
   2  -6   4        3.51       -2.90      3.46 o 
   2  -6   5       10.88       15.23      3.38 o 
   2  -6   6        5.35        5.70      3.33 o 
   2  -6   7      231.46      184.43      4.68 o 
  -2   6  -8       10.62       11.20      4.67 o 
  -2   6  -9      223.04      198.17      7.05 o 
  -2   6 -10        0.00        9.49      4.86 o 
   2  -6  11       70.47       52.71      3.08 o 
   2  -6  12        0.76        2.41      2.75 o 
   2  -6  13      105.84       91.02      3.95 o 
   2  -6  14        0.12        2.88      2.45 o 
   2  -6  15       22.90       20.65      2.33 o 
   2  -6  16        7.56        6.79      2.21 o 
   2  -6  17        2.31       -0.06      2.66 o 
   2  -6  18        0.22       -2.51      2.51 o 
   2  -6  19        2.58        3.82      2.37 o 
   2  -6  20        0.35       -1.76      1.76 o 
  -2   5  21        0.71        2.89      2.74 o 
  -2   5  20        8.77       12.55      2.93 o 
  -2   5  19        0.01       -0.15      2.54 o 
  -2   5  18       11.67        7.57      2.73 o 
  -2   5  17       44.11       37.45      3.31 o 
  -2   5  16        9.61        9.92      2.95 o 
  -2   5  15        0.09        3.05      2.94 o 
  -2   5  14       52.39       55.16      3.18 o 
  -2   5  13        8.52       10.68      2.99 o 
  -2   5  12       17.87       17.53      2.98 o 
  -2   5  11      442.60      441.85      7.60 o 
  -2   5  10       76.70       70.10      3.46 o 
  -2   5   9      172.42      179.17      4.69 o 
  -2   5   8       21.97       21.84      3.28 o 
  -2   5   7       13.21       10.74      3.89 o 
   2  -5  -6      137.19      149.87     12.16 o 
   2  -5  -5      350.28      404.98     17.26 o 
   2  -5  -4       40.70       37.79     10.23 o 
   2  -5  -3       96.66      117.65     10.32 o 
   2  -5  -2        0.95       13.95      9.33 o 
   2  -5  -1       35.59       43.63      9.62 o 
   2  -5   0     1130.55     1611.71     34.90 o 
   2  -5   1       17.83       26.04     10.35 o 
   2  -5   2      119.78      106.99     10.23 o 
   2  -5   3        0.10       10.36     10.57 o 
   2  -5   4        2.52        4.66     10.75 o 
   2  -5   5      356.01      413.82     18.90 o 
  -2   5  -6      313.43      336.38     15.71 o 
  -2   5  -7       50.12       51.52     14.68 o 
  -2   5  -8        0.49       -3.53     15.69 o 
  -2   5  -9       20.51       21.22      6.24 o 
  -2   5 -10       17.52        4.85     16.99 o 
  -2   5 -11      419.09      456.81     10.88 o 
   2  -5  12      131.20      133.21      7.46 o 
   2  -5  13       59.54       57.55      5.28 o 
   2  -5  14       10.25        9.52      4.77 o 
   2  -5  15       10.01        9.57      2.75 o 
   2  -5  16       28.09       22.60      2.68 o 
   2  -5  17       37.17       33.27      2.80 o 
   2  -5  18        9.72        8.72      2.47 o 
   2  -5  19        6.95        2.29      2.17 o 
   2  -5  20       10.06        9.00      2.05 o 
   2  -5  21        1.27        0.63      2.01 o 
  -2   4  22       26.64       32.64      3.58 o 
  -2   4  21       24.39       25.17      2.47 o 
  -2   4  20        1.39        3.34      2.51 o 
  -2   4  19        0.19        3.01      2.71 o 
  -2   4  18      128.75      161.06      7.21 o 
  -2   4  17       13.49       12.57      4.15 o 
  -2   4  16       46.17       52.94      3.32 o 
  -2   4  15        7.07        2.64      4.43 o 
  -2   4  14        1.41        3.15      4.96 o 
  -2   4  13        0.41       -1.03      4.82 o 
  -2   4  12       77.11       90.52      5.38 o 
  -2   4  -2      107.62      107.91      7.09 o 
  -2   4  -3       58.19       60.09      6.64 o 
  -2   4  -4        3.17        0.24      6.38 o 
  -2   4  -5      680.55      730.36     19.80 o 
  -2   4  -6       67.21       89.96      7.86 o 
  -2   4  -9       28.77       28.42      9.19 o 
  -2   4 -10        5.98        7.16      9.95 o 
  -2   4 -11       49.31       55.51     12.04 o 
  -2   4 -12       43.05       27.94     13.76 o 
  -2   4 -13       27.23       27.11     17.12 o 
   2  -4  16        5.50        7.46      2.97 o 
   2  -4  17       10.19        9.10      2.88 o 
   2  -4  18      119.55      112.59      4.07 o 
   2  -4  19        4.89        8.22      2.69 o 
   2  -4  20        1.89        0.16      2.52 o 
   2  -4  21       13.05       16.30      3.31 o 
   2  -4  22        9.90       17.72      3.11 o 
   2  -4  23        7.95       10.02      2.69 o 
   2  -4  24       17.55       20.98      2.35 o 
   2  -3  24        6.75        6.18      2.39 o 
  -2   1  26        6.31        5.64      2.54 o 
  -2   1  25        9.88       13.93      2.71 o 
  -2   0  26       13.89       15.99      2.54 o 
  -2   0  25       36.25       44.67      3.62 o 
  -2   0  24        0.65       -2.42      2.93 o 
  -2   0  23       65.97       65.75      5.00 o 
  -2   0  22        6.60        6.27      2.44 o 
  -2   0  21        2.40        3.09      2.61 o 
  -2   0  20      131.84      139.33      4.84 o 
  -2   0  19       16.18       15.68      3.00 o 
  -2   0  18       12.64        9.86      3.10 o 
  -2   0  17       59.61       56.50      3.30 o 
  -2   0  16        5.78        6.09      5.09 o 
  -2   0  15      376.73      392.88      8.70 o 
  -2   0  14      755.40      709.34     17.57 o 
  -2   0  13      118.20      110.62      8.15 o 
   2   0 -12        0.67        3.53      7.45 o 
   2   0 -11       19.11       13.21      6.14 o 
   2   0 -10       78.18       83.84      5.30 o 
   2   0  -9      724.47      687.71     12.70 o 
   2   0  -8     1472.24     1336.57     16.63 o 
  -2   0   7     1061.14      958.23     18.96 o 
  -2   0   6       44.88       37.72      4.81 o 
   2   0  -1       62.67       78.96      5.13 o 
   2   0   0      544.18      750.97     13.49 o 
   2   0   1       74.30      101.86      5.11 o 
   2   0   2       27.53       23.60      3.07 o 
   2   0   3      143.64      153.32      5.44 o 
   2   0   4      855.74      948.50     11.55 o 
   2   0   5      208.92      199.56      4.77 o 
   2   0   6       15.99       16.90      3.56 o 
   2   0   9      357.77      354.03     11.81 o 
   2   0  10      241.41      233.28      9.95 o 
  -2   0 -12       92.85       99.87      8.96 o 
  -2   0 -13      119.92      135.89     10.20 o 
  -2   0 -14      551.17      464.24     14.17 o 
  -2   0 -15      323.58      277.70     11.69 o 
  -2   0 -16       11.58       11.07     13.13 o 
   2   0  19        4.55        2.78      4.79 o 
   2   0  20       74.94       64.31      4.53 o 
   2   0  21        0.01       -3.06      4.78 o 
   2   0  22        2.17        3.61      2.36 o 
   2   0  23       45.21       44.41      3.19 o 
   2   0  24        5.76        6.27      2.00 o 
   2   0  25       19.86       22.63      2.03 o 
   2   0  26       16.08       16.22      1.76 o 
  -2  -1  26        4.75        1.63      2.54 o 
  -2  -1  25        0.02       -2.67      2.67 o 
  -2  -1  24       14.97       16.95      2.94 o 
  -2  -1  23        9.26        9.28      2.13 o 
  -2  -1  22        0.63        3.67      2.33 o 
  -2  -1  21       10.97       12.83      2.55 o 
  -2  -1  20       16.46       13.85      2.74 o 
  -2  -1  19        4.57        2.16      2.93 o 
  -2  -1  18       77.10       83.12      4.22 o 
  -2  -1  17       13.77       13.15      4.05 o 
  -2  -1  16       15.21       11.53      4.12 o 
  -2  -1  15       18.28       26.65      5.77 o 
   2   1 -14      104.08      118.22     14.96 o 
   2   1 -13       94.94       76.10     12.13 o 
   2   1 -12       25.97       28.53     10.29 o 
   2   1 -11       28.55       12.40      9.19 o 
   2   1 -10      183.91      187.22     12.10 o 
   2   1  -9       53.43       59.78      4.54 o 
   2   1  -8        1.10        3.01      3.08 o 
   2   1  -7        4.53        3.00      2.73 o 
   2   1  -6       22.52       15.68      2.38 o 
   2   1  -5      447.23      437.17      6.49 o 
   2   1  -4     1672.53     1530.47     15.90 o 
   2   1  -3       44.65       46.92      3.45 o 
   2   1  -2      827.90      800.36     11.60 o 
   2   1  -1       51.42       51.41      4.66 o 
   2   1   0      136.23      138.33      7.03 o 
   2   1   1       63.29       63.14      3.22 o 
   2   1   2     1418.19     1429.05     11.46 o 
   2   1   3      213.63      159.46      2.84 o 
   2   1   4     1129.18     1117.35     13.61 o 
   2   1   5      247.18      248.42      6.66 o 
   2   1   6        3.21        1.26      3.52 o 
   2   1   7      114.13       82.11      5.43 o 
   2   1   8       99.31       88.19      6.18 o 
   2   1   9      105.98       92.97      6.20 o 
   2   1  10      158.94      135.87      6.12 o 
   2   1  11       62.92       36.91     10.10 o 
   2   1  12      105.57       46.57     11.21 o 
  -2  -1 -13      153.76      125.99      8.17 o 
  -2  -1 -14       39.21       30.50      9.68 o 
   2   1  15       17.08       20.30      4.87 o 
   2   1  16       10.36        9.85      4.71 o 
   2   1  17        5.13        4.06      4.68 o 
   2   1  18       62.79       42.77      4.63 o 
   2   1  19       21.79       20.38      2.52 o 
   2   1  20        0.35       -1.44      2.34 o 
   2   1  21        2.70        2.22      2.10 o 
   2   1  22        1.97        0.35      2.36 o 
   2   1  23       18.24       17.23      2.53 o 
   2   1  24       15.11       13.90      2.09 o 
   2   1  25        0.73       -0.61      1.78 o 
  -2  -2  25       15.63       16.96      2.68 o 
  -2  -2  24       14.82       14.24      1.73 o 
  -2  -2  23       29.03       27.94      2.38 o 
  -2  -2  22        0.44       -1.10      2.09 o 
  -2  -2  21        4.96        4.18      2.38 o 
  -2  -2  20        8.31        9.05      2.52 o 
  -2  -2  19        0.18       -3.78      4.61 o 
  -2  -2  18        1.78        3.12      3.60 o 
  -2  -2  17       30.35       31.34      3.72 o 
  -2  -2  16        1.69       -3.87      3.87 o 
  -2  -2  15       23.40       21.15      3.99 o 
  -2  -2  14       21.90       16.69      4.73 o 
   2   2 -13       97.20      102.06     12.74 o 
   2   2 -12        0.10        3.22     11.96 o 
   2   2 -11     1047.64     1033.42     29.51 o 
   2   2 -10       63.75       77.43      9.07 o 
   2   2  -9      380.79      347.21      9.64 o 
   2   2  -8      294.70      302.52      9.12 o 
   2   2  -7       78.49       62.30      4.60 o 
   2   2  -6       26.52       26.36      3.89 o 
   2   2  -5     1330.98     1309.24     17.81 o 
   2   2  -4       10.08       14.65      3.65 o 
   2   2  -3       22.37       35.20      4.10 o 
   2   2  -2       22.37       33.92      4.02 o 
   2   2  -1      247.95      264.63      8.28 o 
   2   2   0      597.68      637.04      9.61 o 
   2   2   1      748.54      740.73     11.25 o 
   2   2   2       46.05       39.04      3.48 o 
   2   2   3      370.03      322.16      6.32 o 
   2   2   4       35.93       31.85      2.98 o 
   2   2   5      743.50      636.62     11.56 o 
   2   2   6       27.75       28.19      2.77 o 
   2   2   7       48.33       38.08      3.04 o 
   2   2   8      280.19      231.82      6.56 o 
   2   2   9      921.36      679.41     16.01 o 
   2   2  10       13.29       18.68      6.97 o 
   2   2  11      508.50      354.46     13.33 o 
   2   2  12        0.90       -5.45     14.53 o 
   2   2  13       37.25       22.67     17.26 o 
   2   2  14       18.12       12.76      2.70 o 
   2   2  15       53.34       50.91      2.69 o 
   2   2  16        5.15        4.16      2.41 o 
   2   2  17        6.78        7.01      2.42 o 
   2   2  18        1.10       -1.72      2.37 o 
   2   2  19        0.81       -1.83      2.17 o 
   2   2  20        1.86       -1.04      2.22 o 
   2   2  21        7.68        5.44      2.15 o 
   2   2  22       16.71       14.53      2.13 o 
   2   2  23       42.02       41.31      3.13 o 
   2   2  24        3.80        4.11      1.93 o 
   2   2  25        8.03        9.51      1.71 o 
  -2  -3  24       30.39       33.62      1.94 o 
  -2  -3  23       10.13        9.24      1.83 o 
  -2  -3  22        9.21       10.38      2.11 o 
  -2  -3  21        3.89        3.47      2.10 o 
  -2  -3  20        8.70        6.78      4.30 o 
  -2  -3  19        1.55        4.78      4.59 o 
  -2  -3  18       69.92       72.05      5.27 o 
   2   3 -17        7.54        6.39      5.22 o 
   2   3 -16       24.99       27.15      5.14 o 
  -2  -3  15        0.32        0.17      3.44 o 
  -2  -3  14        2.56        1.51      4.41 o 
  -2  -3  13      124.00      115.50      5.62 o 
   2   3 -12        0.16       -1.61     14.33 o 
   2   3 -11      130.15      125.26     13.19 o 
   2   3 -10        0.16        7.18     11.36 o 
   2   3  -9      235.45      227.27      9.51 o 
   2   3  -8      155.14      165.30      8.12 o 
   2   3  -7      311.66      298.19     10.50 o 
   2   3  -6      247.33      226.73      9.24 o 
   2   3  -5       44.74       50.30      5.16 o 
   2   3  -4        6.46       11.86      4.57 o 
   2   3  -3      538.79      571.87     13.64 o 
   2   3  -2     1135.75     1378.18     20.46 o 
   2   3  -1      282.76      985.90     17.26 o 
   2   3   0     2960.74     2812.59     38.86 o 
   2   3   1     1172.49     1238.10     25.83 o 
   2   3   2       25.00       62.92      6.57 o 
   2   3   3        1.45        2.42      5.40 o 
   2   3   4       72.32       39.37      4.08 o 
   2   3   5        7.88       12.26      4.60 o 
   2   3   6      320.26      252.53      7.70 o 
   2   3   7      332.48      247.97      8.61 o 
   2   3   8       16.62       21.57      5.50 o 
   2   3   9       65.65       57.46      6.41 o 
   2   3  10        0.02        8.12      9.21 o 
   2   3  11      120.31       71.88     12.73 o 
   2   3  12        6.27        7.05      3.29 o 
   2   3  13        4.59        5.44      2.35 o 
   2   3  14        2.79        3.65      2.21 o 
   2   3  15        0.58       -0.71      2.14 o 
   2   3  16       68.32       63.55      2.88 o 
   2   3  17       13.59       11.76      2.12 o 
   2   3  18       44.56       37.55      2.14 o 
   2   3  19        4.34        2.24      2.07 o 
   2   3  20        7.54        5.30      1.91 o 
   2   3  21        5.90        7.68      1.75 o 
   2   3  22       25.78       28.01      2.15 o 
   2   4  20       11.33       14.08      3.08 o 
   2   4  21       21.10       15.75      2.90 o 
   2   7 -17       78.68       74.25      2.54 o 
   2   7 -16       20.35       26.74      2.65 o 
   2   7  16        0.02        8.90      2.46 o 
   2   8 -14       32.90       33.72      2.04 o 
   2   8 -13        6.39       10.17      2.14 o 
   2   8 -12        0.80       -0.01      2.30 o 
   2   8 -11       20.32       19.76      2.41 o 
   2   8 -10        0.34        2.50      2.53 o 
   2   8  10        0.16        3.05      2.43 o 
   2   8  11       10.61        9.34      2.27 o 
   2   8  12       44.57       29.88      2.19 o 
   2   9  -6       16.41        6.97      2.28 o 
   2   9  -5        0.16        0.08      2.40 o 
   2   9   6        1.78        1.93      2.14 o 
  -3   8  13        8.84        6.65      2.14 o 
  -3   8  12        2.09        2.18      2.16 o 
  -3   8  11       11.69        7.96      2.19 o 
  -3   8  10        0.99       -0.46      2.28 o 
  -3   8   9        7.24        6.67      1.85 o 
  -3   8   8        1.16        1.22      1.85 o 
  -3   8   7       29.89       23.16      2.05 o 
  -3   8   6       36.84       37.54      2.40 o 
  -3   8   5       57.56       51.04      2.68 o 
  -3   8   4       20.99       15.29      2.97 o 
  -3   8   3        3.52        2.36      2.81 o 
  -3   8   2        1.73       -1.02      2.79 o 
  -3   8   1       12.31       14.36      2.82 o 
  -3   8   0        0.33        6.19      3.27 o 
  -3   8  -1       85.63       57.92      4.00 o 
  -3   8  -2        1.32        2.82      3.34 o 
  -3   8  -3        0.42        1.65      3.67 o 
   3  -8   5       14.50       18.72      3.09 o 
   3  -8   6       43.99       35.33      3.14 o 
   3  -8   7      108.27       74.44      3.52 o 
  -3   8  -8       11.78       18.28      2.90 o 
  -3   8  -9        4.43        0.99      3.29 o 
   3  -8  14        0.55        4.07      1.93 o 
  -3   7  15       45.38       45.37      2.88 o 
  -3   7  14       86.55       83.67      3.83 o 
  -3   7  13        9.12        9.46      2.57 o 
  -3   7  12       14.01       10.03      2.50 o 
  -3   7  11       31.31       33.24      3.53 o 
  -3   7  10       84.62       79.31      3.15 o 
  -3   7   9       12.77       13.89      2.44 o 
  -3   7   8      127.07      124.23      4.04 o 
  -3   7   7        9.70       10.19      3.01 o 
  -3   7   6       19.88       18.44      3.06 o 
  -3   7   5        0.31        4.61      3.14 o 
  -3   7   4      192.38      170.06      7.15 o 
  -3   7   3        0.08        1.98      3.41 o 
  -3   7   2       59.31       53.61      3.09 o 
  -3   7   1       24.99       22.67      2.53 o 
  -3   7   0        0.25        0.53      2.59 o 
  -3   7  -1       27.66       29.11      2.76 o 
  -3   7  -2        0.03        4.34      2.74 o 
  -3   7  -3        2.92        1.42      2.82 o 
  -3   7  -4      189.59      172.48      6.74 o 
   3  -7   5        0.56       10.12      2.85 o 
   3  -7   6       39.38       30.47      2.75 o 
   3  -7   7        3.01        4.09      2.66 o 
   3  -7   8       18.84       17.16      2.23 o 
   3  -7   9        0.65        5.29      2.57 o 
   3  -7  10      157.95      137.77      3.72 o 
   3  -7  11       29.26       24.12      3.13 o 
   3  -7  12       29.71       20.27      2.89 o 
   3  -7  13        8.47        5.13      2.60 o 
   3  -7  14       48.41       47.36      2.22 o 
   3  -7  15       18.10       12.08      2.34 o 
   3  -7  16       74.47       67.20      2.25 o 
   3  -7  17       13.71       14.76      1.44 o 
  -3   6  18        3.54        5.69      3.68 o 
  -3   6  17       17.91       21.26      1.92 o 
  -3   6  16       21.70       22.15      2.31 o 
  -3   6  15        0.41        0.75      2.48 o 
  -3   6  14      113.83      117.69      3.76 o 
  -3   6  13       12.42       18.07      2.52 o 
  -3   6  12       10.19        7.75      2.62 o 
  -3   6  11       51.36       44.12      4.15 o 
  -3   6  10        5.14        2.94      2.63 o 
  -3   6   9       18.44       18.89      2.72 o 
  -3   6   8       20.84       16.55      3.23 o 
  -3   6   7       17.67       13.03      3.56 o 
  -3   6   6       15.05       13.26      3.48 o 
  -3   6   5        5.57        4.66      3.66 o 
  -3   6   4       75.04       75.07      3.50 o 
  -3   6   3       57.28       51.42      3.12 o 
  -3   6   2        0.07        6.19      2.69 o 
  -3   6   1        5.14        5.03      2.80 o 
  -3   6   0        1.51        6.28      3.87 o 
  -3   6  -1        1.81       -0.50      4.06 o 
  -3   6  -2       15.47       21.98      3.94 o 
  -3   6  -3       75.91       71.26      4.48 o 
   3  -6   4       26.06       36.43      3.21 o 
  -3   6  -5       58.70       53.31      4.30 o 
   3  -6   6       17.98       12.76      3.23 o 
   3  -6   7        3.76       -0.35      3.06 o 
   3  -6   8        3.82        1.25      2.92 o 
   3  -6   9        0.10       -0.03      2.88 o 
   3  -6  10        1.73        1.82      3.42 o 
   3  -6  11        9.72        6.40      3.45 o 
   3  -6  12        0.46        1.58      3.23 o 
   3  -6  13       36.12       21.31      3.17 o 
   3  -6  14       66.57       51.20      3.94 o 
   3  -6  15        2.79        1.74      2.12 o 
   3  -6  16       50.24       38.83      2.29 o 
   3  -6  17        2.40        4.81      2.34 o 
   3  -6  18        4.96        5.09      1.64 o 
   3  -6  19       48.07       47.65      1.80 o 
  -3   5  20        0.07        0.08      3.21 o 
  -3   5  19       24.25       25.24      2.36 o 
  -3   5  18       10.63       11.37      2.48 o 
  -3   5  17       22.39       24.80      2.57 o 
  -3   5  16       48.68       51.28      3.98 o 
  -3   5  15       37.54       46.13      4.00 o 
  -3   5  14       19.41       19.91      3.43 o 
  -3   5  13       36.49       36.70      3.84 o 
   3  -5  16       76.80       66.53      2.95 o 
   3  -5  17       12.18       11.39      1.86 o 
   3  -5  18        0.25       -0.24      2.19 o 
   3  -5  19       10.00       11.88      1.91 o 
   3  -5  20        0.83        1.39      2.71 o 
  -3   1  25        2.18        2.35      2.59 o 
  -3   1  24        8.81        7.40      2.79 o 
  -3   1  23        5.49        5.62      3.01 o 
  -3   1  22        4.43        6.61      3.29 o 
  -3   1  21        0.44       -0.72      3.71 o 
  -3   1  20        0.65        1.13      3.89 o 
  -3   1  19        8.07        5.67      4.13 o 
  -3   1  18       46.22       39.98      4.44 o 
  -3   1  17       84.95       85.04      4.09 o 
  -3   1  16       24.40       24.02      3.54 o 
  -3   1  15       15.11       17.62      2.74 o 
  -3   1  14       58.48       55.23      2.90 o 
   3  -1 -13       27.69       38.53     14.53 o 
  -3   1  12       18.99       14.57      9.58 o 
  -3   1  11      183.18      121.03      8.76 o 
  -3   1  10      947.62      644.32     21.91 o 
  -3   1   9        1.38        1.28     10.10 o 
   3  -1  10      606.05      638.60     19.34 o 
   3  -1  11       88.73       92.45      8.30 o 
  -3   1 -13       34.34       24.65      9.96 o 
  -3   1 -14       55.54       44.96     10.87 o 
  -3   1 -15       26.26       19.84     13.95 o 
   3  -1  19        3.10        4.97      4.10 o 
   3  -1  20        5.05        4.50      2.33 o 
   3  -1  21        4.05        0.87      2.22 o 
   3  -1  22        2.63        3.66      2.12 o 
   3  -1  23       10.14       11.70      2.21 o 
   3  -1  24        0.89        1.34      2.13 o 
  -3   0  25        5.56        5.26      2.62 o 
  -3   0  24        0.03       -1.10      2.87 o 
  -3   0  23       28.47       25.99      3.24 o 
  -3   0  22        4.31        2.45      3.33 o 
  -3   0  21       17.00       22.76      2.81 o 
  -3   0  20       22.90       23.22      2.82 o 
  -3   0  19       78.41       99.54      3.79 o 
  -3   0  18        0.42        3.56      2.77 o 
  -3   0  17       40.06       37.50      2.88 o 
  -3   0  16       12.43       15.99      3.70 o 
  -3   0  15       44.95       43.74      3.66 o 
  -3   0  14       41.67       43.76      3.54 o 
   3   0 -13       45.91       37.70     14.23 o 
   3   0 -12        3.74        3.28     12.37 o 
   3   0 -11       18.15       18.48     10.81 o 
   3   0 -10      132.15      107.95      7.37 o 
   3   0  -9       78.54       64.02      6.09 o 
  -3   0   8       30.46       31.05      5.60 o 
  -3   0   7      396.26      360.72     10.06 o 
   3   0  -6      218.98      219.21     11.79 o 
   3   0  -5      508.82      516.27     17.17 o 
   3   0  -4      654.51      771.20     20.26 o 
   3   0  -3      125.40      143.51      9.12 o 
   3   0  -2       82.77       86.85      6.98 o 
   3   0  -1      365.12      368.11     12.31 o 
   3   0   0       16.78       24.20      3.44 o 
   3   0   1      247.18      240.08      6.85 o 
   3   0   2        3.56        6.48      3.08 o 
   3   0   3      255.98      262.17      6.76 o 
   3   0   4     1032.53     1123.83     12.74 o 
   3   0   5      814.35      808.72     19.04 o 
   3   0   6       44.17       34.71      5.03 o 
   3   0   7      247.78      203.43     10.11 o 
   3   0   8       13.38       20.70      5.62 o 
   3   0   9       85.35       69.12      6.66 o 
   3   0  10      234.26      203.55     10.93 o 
   3   0  11       15.35       18.10      8.06 o 
   3   0  12        0.22       16.54      9.71 o 
  -3   0 -13       53.02       52.88      4.00 o 
  -3   0 -14       19.09       19.76      3.95 o 
  -3   0 -15       13.75       10.22      4.11 o 
   3   0  16       56.88       54.29      4.16 o 
   3   0  17       45.17       40.16      2.70 o 
   3   0  18        0.19        1.42      2.48 o 
   3   0  19       66.12       59.48      2.98 o 
   3   0  20       36.44       28.07      2.46 o 
   3   0  21       12.83       13.69      1.96 o 
   3   0  22        0.49        0.36      1.87 o 
   3   0  23       30.13       27.74      2.45 o 
   3   0  24        0.17       -1.30      2.01 o 
  -3  -1  25        0.85        2.07      2.74 o 
  -3  -1  24       24.20       20.46      2.90 o 
  -3  -1  23       11.79        8.87      2.10 o 
  -3  -1  22        3.53        3.26      2.29 o 
  -3  -1  21        8.20        7.53      2.48 o 
  -3  -1  20        7.94        6.77      2.40 o 
  -3  -1  19       11.78       11.61      2.50 o 
  -3  -1  18        9.33       12.39      3.46 o 
  -3  -1  17       14.58       14.02      3.49 o 
  -3  -1  16       55.89       52.26      3.81 o 
  -3  -1  15      150.89      154.15      4.93 o 
  -3  -1  14      271.48      255.62      5.93 o 
   3   1 -13        0.57        0.91     11.25 o 
   3   1 -12       55.37       40.17     14.05 o 
   3   1 -11       18.53       13.32     11.65 o 
   3   1 -10      239.92      182.45     12.77 o 
   3   1  -9      116.08       97.07      9.59 o 
   3   1  -8      652.23      549.23     19.74 o 
   3   1  -7      141.56      134.68      6.14 o 
   3   1  -6      526.69      435.93     10.47 o 
   3   1  -5        4.64        9.86      5.36 o 
   3   1  -4      809.52      719.69     17.45 o 
   3   1  -3      111.95      128.46      7.92 o 
   3   1  -2      118.36      126.50      5.81 o 
   3   1  -1      266.82      281.10      7.85 o 
   3   1   0        0.02        5.21      3.34 o 
   3   1   1       25.91       30.51      3.94 o 
   3   1   2      387.83      378.63      6.76 o 
   3   1   3      214.98      252.24      8.05 o 
   3   1   4      617.11      576.32     16.87 o 
   3   1   5       80.68       62.00      6.63 o 
   3   1   6      437.32      408.03     14.54 o 
   3   1   7        4.29        9.09      5.70 o 
   3   1   8      550.72      496.53     15.84 o 
   3   1   9      192.95      167.91      9.48 o 
   3   1  10       72.47       54.56      8.35 o 
   3   1  12      131.11       81.20     15.08 o 
   3   1  13       11.59        7.99      2.85 o 
   3   1  14      250.89      230.00      5.13 o 
   3   1  15       83.28       65.04      3.11 o 
   3   1  16        7.66        6.93      2.52 o 
   3   1  17       10.28        6.33      2.41 o 
   3   1  18        0.42        1.21      2.42 o 
   3   1  19        7.68        5.17      2.17 o 
   3   1  20        5.98        5.07      2.08 o 
   3   1  21        7.69        4.61      2.03 o 
   3   1  22       13.55       13.32      1.83 o 
   3   1  23        1.44        2.10      1.72 o 
   3   1  24        5.99        6.38      1.80 o 
  -3  -2  24        0.38        2.05      1.84 o 
  -3  -2  23        0.23        0.55      1.94 o 
  -3  -2  22       11.20       10.46      2.14 o 
  -3  -2  21       68.94       70.17      3.17 o 
  -3  -2  20       31.22       35.79      2.79 o 
  -3  -2  19       57.02       60.50      2.81 o 
  -3  -2  18      109.16      107.62      4.47 o 
  -3  -2  17        9.76        8.08      4.42 o 
  -3  -2  16       59.14       66.15      5.39 o 
  -3  -2  15       78.88       74.81      5.69 o 
  -3  -2  14       95.53      103.30      6.25 o 
  -3  -2  13       15.38       16.33      4.53 o 
   3   2 -12      132.03       98.61     15.60 o 
   3   2 -11       87.75       66.04     14.26 o 
   3   2 -10       17.49       19.39     11.18 o 
   3   2  -9      141.47      131.87     12.22 o 
   3   2  -8        0.44       13.59      6.64 o 
   3   2  -7       32.57       30.98      5.90 o 
   3   2  -6      506.99      467.90     15.77 o 
   3   2  -5      770.34      652.04     18.54 o 
   3   2  -4      155.31      138.13      8.81 o 
   3   2  -3        1.09       21.04      5.78 o 
   3   2  -2      582.94      495.54     15.92 o 
   3   2  -1      114.03      110.45      8.55 o 
   3   2   0      165.84      155.02      5.85 o 
   3   2   1       11.09       99.40      7.86 o 
   3   2   2      155.01      162.10      6.89 o 
   3   2   3      225.12      202.93      7.56 o 
   3   2   4      661.12      609.20     13.14 o 
   3   2   5      670.62      574.89     12.40 o 
   3   2   6       57.54       49.09      5.94 o 
   3   2   7       84.04       62.74      6.30 o 
   3   2   8        9.33       20.59      6.90 o 
   3   2   9        4.67        5.86     12.50 o 
   3   2  10       64.67       43.63     14.68 o 
   3   2  11       43.11       37.25     16.60 o 
   3   2  12       95.61       78.71      4.26 o 
   3   2  13      139.21      107.98      2.92 o 
   3   2  14       38.53       27.71      2.23 o 
   3   2  15        2.37        2.08      2.27 o 
   3   2  16       83.19       64.09      2.68 o 
   3   2  17        3.72        5.95      2.10 o 
   3   2  18       77.82       64.69      3.09 o 
   3   2  19      119.38       90.15      3.58 o 
   3   2  20        0.19        2.19      2.01 o 
   3   2  21        9.20        8.99      1.85 o 
   3   2  22        3.76        5.65      1.69 o 
   3   2  23        1.39        0.37      1.58 o 
   3   3  20        1.06       -1.70      3.54 o 
   3   3  21        0.43        5.06      2.88 o 
   3   3  22        0.55        4.16      2.62 o 
  -3  -6  19        2.05        2.99      1.70 o 
   3   6 -18        7.56        7.37      2.65 o 
   3   6 -17        9.51        4.57      2.74 o 
   3   6 -16       37.74       34.56      3.15 o 
   3   7 -15       26.21       22.36      2.30 o 
   3   7 -14       44.92       47.35      3.08 o 
   3   7 -13       10.46       11.14      2.54 o 
   3   7 -12        2.60        1.13      2.69 o 
   3   7 -11       16.81       14.39      2.87 o 
   3   7  -9        0.06        7.96      3.83 o 
   3   7  -8       52.14       54.95      3.67 o 
   3   7  -2       25.43       21.83      4.32 o 
   3   7  10        0.90        2.81      3.00 o 
   3   7  11       10.32        6.59      2.84 o 
   3   7  12       36.16       25.43      2.04 o 
   3   7  13       28.84       19.92      1.97 o 
   3   7  14        8.39       11.45      2.39 o 
   3   8 -11        8.98        7.26      2.12 o 
   3   8 -10        2.20        3.31      2.17 o 
   3   8  -9       14.66        9.00      2.37 o 
   3   8  -8       29.49       24.09      2.52 o 
   3   8  -7       59.71       56.63      3.10 o 
   3   8  -6        1.66        2.51      2.78 o 
   3   8  -5       22.98       29.00      2.01 o 
   3   8  -4        2.13        8.98      1.98 o 
   3   8  -3        5.25       10.47      2.08 o 
   3   8  -2        9.44       18.59      2.74 o 
   3   8  -1       18.44       21.16      2.72 o 
   3   8   0       13.68       21.32      2.63 o 
   3   8   1        8.99       15.55      2.66 o 
   3   8   2        1.53        1.86      2.58 o 
   3   8   3       33.89       29.40      2.94 o 
   3   8   4       11.61       16.42      2.57 o 
   3   8   7       13.99       12.57      2.55 o 
   3   8   8        2.50        0.10      2.46 o 
   3   8   9        9.67        0.14      2.33 o 
   4  -9  -3        2.03        3.40      2.11 o 
   4  -9  -2       39.72       35.77      2.24 o 
   4  -9  -1        3.36       10.59      2.07 o 
   4  -9   0       46.48       44.17      2.35 o 
   4  -9   1        2.36       10.18      2.09 o 
   4  -9   2       45.62       38.23      2.14 o 
  -4   8  11        2.93        4.69      1.96 o 
  -4   8  10       34.42       37.14      2.84 o 
  -4   8   9       29.06       33.12      2.76 o 
  -4   8   8        1.25        2.79      1.76 o 
  -4   8   7       48.79       50.95      2.22 o 
  -4   8   6        1.07        2.38      1.75 o 
  -4   8   5       15.83       18.07      1.88 o 
  -4   8   4       57.92       59.79      2.55 o 
  -4   8   3        9.70        8.76      1.86 o 
  -4   8   2        7.06        4.21      1.97 o 
  -4   8   1        2.43        2.90      1.97 o 
  -4   8   0       25.79       21.42      2.22 o 
   4  -8   1        0.93        4.42      2.59 o 
   4  -8   2       10.07        8.26      2.62 o 
   4  -8   3        0.13        0.62      2.63 o 
   4  -8   4       19.59       17.85      2.81 o 
   4  -8   5        0.83        3.00      2.86 o 
   4  -8   6       19.96       13.56      2.18 o 
   4  -8   7       21.54       18.76      3.03 o 
   4  -8   8        7.86        6.75      2.63 o 
   4  -8   9       54.13       50.19      2.71 o 
   4  -8  10       16.37       13.68      2.34 o 
   4  -8  11        3.10        1.28      2.20 o 
  -4   7  15        0.63        2.94      2.14 o 
  -4   7  14       85.70       96.38      3.68 o 
  -4   7  13       15.15       16.23      2.30 o 
  -4   7  12       32.96       37.39      3.28 o 
  -4   7  11        1.48        4.66      2.47 o 
  -4   7  10        0.26        3.17      2.14 o 
  -4   7   9       43.93       47.54      2.52 o 
  -4   7   8        7.85        2.19      2.15 o 
  -4   7   7       12.11       12.94      2.20 o 
  -4   7   6        0.18       -2.16      2.16 o 
  -4   7   5        3.25        3.02      2.17 o 
  -4   7   4        0.16        5.07      2.23 o 
  -4   7   3       30.75       29.97      2.51 o 
  -4   7   2       25.83       22.27      2.43 o 
  -4   7   1       22.67       17.11      2.34 o 
  -4   7   0       26.50       29.54      2.60 o 
  -4   7  -1        0.51        4.07      2.53 o 
   4  -7   2       31.96       33.01      3.58 o 
   4  -7   3       19.23       23.44      3.20 o 
   4  -7   4       12.46       10.05      2.55 o 
   4  -7   5        0.67        1.92      3.56 o 
   4  -7   6        5.19        4.36      3.55 o 
   4  -7   7        0.16        3.46      3.72 o 
   4  -7   8       13.86        9.02      3.18 o 
   4  -7  10        4.46        7.15      2.83 o 
   4  -7  11        8.00        6.31      1.78 o 
   4  -7  12        3.48        3.19      1.72 o 
   4  -7  13        8.77        6.85      1.35 o 
   4  -7  14       65.49       61.44      2.06 o 
   4  -7  15        6.11        3.93      2.03 o 
  -4   6  17       22.22       29.31      1.88 o 
  -4   6  16      125.02      152.84      5.00 o 
  -4   6  15       33.78       40.75      3.26 o 
  -4   6  14       46.70       50.60      3.74 o 
   4  -6 -10        0.34       -0.16      4.30 o 
  -4   6  -1        2.25        2.29      4.86 o 
   4  -6   7       83.67      102.16      5.06 o 
   4  -6  14        1.79        7.83      2.41 o 
   4  -6  15       34.19       25.45      1.94 o 
   4  -6  16      116.90       94.46      2.79 o 
   4  -6  17       48.38       40.52      1.88 o 
   4  -6  18        0.23        2.47      2.16 o 
   4  -5  19       35.74       43.41      3.20 o 
  -4   3  23        4.23        5.73      2.39 o 
  -4   2  23        8.55       11.16      2.59 o 
  -4   2  22       17.05       17.66      3.00 o 
  -4   2  21       10.93       11.31      2.95 o 
  -4   2  20        4.35        5.88      3.17 o 
  -4   2  19       12.28        8.73      3.34 o 
  -4   2  18        6.30       14.52      2.86 o 
  -4   2  17       26.06       27.15      2.92 o 
  -4   2  16       39.22       36.90      3.00 o 
  -4   2  15        7.85        6.28      2.72 o 
  -4   2  14        0.15        3.98      2.87 o 
  -4   2  13      168.77      168.76      7.26 o 
  -4   2  12       23.98       25.04      3.83 o 
  -4   2  11      255.74      278.18      8.62 o 
   4  -2  20       27.95       20.90      3.08 o 
   4  -2  21        7.10        3.39      2.98 o 
   4  -2  22       23.16       20.88      3.07 o 
  -4   1  24       32.94       36.30      2.53 o 
  -4   1  23        2.38        0.20      2.82 o 
  -4   1  22        0.23       -2.12      3.00 o 
  -4   1  21        0.37        0.92      3.25 o 
  -4   1  20       94.21      100.00      3.67 o 
  -4   1  19        0.09        2.85      2.83 o 
  -4   1  18      123.28      118.98      4.40 o 
  -4   1  17        0.48        1.97      3.02 o 
  -4   1  16       19.31       22.02      3.12 o 
  -4   1  15        0.86       -4.55      4.55 o 
  -4   1  14      132.23      116.54      4.40 o 
  -4   1  13       18.19       12.16      2.90 o 
  -4   1  12       38.63       35.22      4.00 o 
  -4   1  11       13.67        8.04      4.09 o 
   4  -1 -10       25.37       22.59     12.78 o 
   4  -1  -9        5.24       10.74     12.31 o 
   4  -1  -8       59.27       60.87     10.69 o 
   4  -1  -7      206.56      211.41      8.44 o 
   4  -1  -6       69.68       68.55      6.35 o 
   4  -1  -5        3.02        7.27      5.94 o 
   4  -1  -4      199.03      185.66      7.87 o 
   4  -1  -3       29.63       20.78      4.99 o 
   4  -1  -2      554.44      546.59     12.49 o 
   4  -1  -1       74.42       92.42      5.70 o 
   4  -1   0     1039.25     1168.33     17.70 o 
   4  -1   1      175.29      191.04      7.45 o 
   4  -1   2      408.86      406.86     10.37 o 
   4  -1   3        2.06       10.49      4.82 o 
   4  -1   4      159.73      132.51      9.36 o 
   4  -1   5        4.20        8.09      6.22 o 
   4  -1   6       41.05       35.00      7.02 o 
   4  -1   7      263.29      258.67     12.83 o 
   4  -1   8       34.90       39.78      8.25 o 
   4  -1   9        1.38       -2.66      8.42 o 
   4  -1  10        4.70       15.36      9.62 o 
   4  -1  11        0.46        0.57      3.20 o 
  -4   1 -12       21.91       19.24      3.15 o 
   4  -1  13       40.05       36.07      3.04 o 
   4  -1  14       52.28       47.74      4.03 o 
   4  -1  15        0.04       -2.09      2.75 o 
   4  -1  16       23.83       24.01      2.62 o 
   4  -1  17        0.07        2.05      2.58 o 
   4  -1  18       97.89       98.73      3.37 o 
   4  -1  19        0.48        0.38      2.23 o 
   4  -1  20       40.80       32.81      2.12 o 
   4  -1  21        0.06       -0.71      1.99 o 
   4  -1  22        3.80        3.44      1.95 o 
  -4   0  23       23.27       27.83      2.94 o 
  -4   0  22       16.24       15.78      3.13 o 
  -4   0  21        0.16        0.04      2.58 o 
  -4   0  20       59.35       62.41      3.24 o 
  -4   0  19       20.13       21.78      2.89 o 
  -4   0  18       50.50       55.55      3.41 o 
  -4   0  17       53.88       44.85      3.15 o 
  -4   0  16        0.69        2.97      3.16 o 
  -4   0  15      170.27      156.50      4.99 o 
  -4   0  14        0.83        4.39      3.16 o 
  -4   0  13       56.67       48.61      4.50 o 
  -4   0  12        0.30        3.95      4.52 o 
  -4   0  11      144.29      129.29      5.71 o 
   4   0 -10        1.03        2.84     14.22 o 
   4   0  -9      674.06      530.96     23.19 o 
   4   0  -8       31.52       28.23     11.79 o 
   4   0  -7       60.72       40.04     11.08 o 
   4   0  -6       13.10        7.16     10.07 o 
   4   0  -5        9.80        2.89      8.75 o 
   4   0  -4      110.57      114.90      6.78 o 
   4   0  -3      161.68      158.78      7.40 o 
   4   0  -2       45.46       40.60      5.41 o 
   4   0  -1       20.78       38.11      4.83 o 
   4   0   0       54.43       50.48      4.90 o 
   4   0   1       28.07       20.65      4.78 o 
   4   0   2       60.09       55.39      6.80 o 
   4   0   3       81.60       72.39      7.37 o 
   4   0   4       79.12       72.48      7.16 o 
   4   0   5        3.07        5.86      6.81 o 
   4   0   6       17.74       18.26      7.18 o 
   4   0   7      283.99      254.12     12.87 o 
   4   0   8        4.30        6.11      8.11 o 
   4   0   9      519.36      449.30     17.48 o 
   4   0  10        7.40        1.01      9.87 o 
   4   0  11       73.21       65.35      4.17 o 
   4   0  12        2.30        2.52      2.87 o 
   4   0  13      161.29      129.68      3.80 o 
   4   0  14       10.58       10.41      2.68 o 
   4   0  15      135.31      113.12      3.75 o 
   4   0  16        0.01        0.30      2.51 o 
   4   0  17       29.07       20.90      2.39 o 
   4   0  18       55.46       47.29      2.66 o 
   4   0  19       29.37       25.80      2.20 o 
   4   0  20        8.18        4.96      2.03 o 
   4   0  21        1.25        1.98      1.88 o 
   4   0  22        4.46        5.25      1.74 o 
  -4  -1  23        1.18       -3.53      3.53 o 
  -4  -1  22        8.10        4.53      3.56 o 
  -4  -1  21       15.22       13.36      3.73 o 
  -4  -1  20        2.13        2.79      2.75 o 
  -4  -1  19       13.92       12.78      2.39 o 
  -4  -1  18       17.16       17.66      2.55 o 
  -4  -1  17        1.85        8.11      4.03 o 
  -4  -1  16      240.05      221.43      8.55 o 
  -4  -1  15       42.66       37.87      4.60 o 
  -4  -1  14       79.80       75.23      5.89 o 
  -4  -1  13        1.64        5.73      4.12 o 
   4   1 -12       95.51       67.92     19.17 o 
   4   1 -11       98.02       80.08     16.97 o 
   4   1 -10       22.94       32.52     14.47 o 
   4   1  -9      208.27      146.32     13.29 o 
   4   1  -8       59.38       51.63     12.11 o 
   4   1  -7       12.76        9.17     12.23 o 
   4   1  -6        6.94       19.10     11.22 o 
   4   1  -5       61.99       55.47     10.31 o 
   4   1  -4        0.81       15.91      9.86 o 
   4   1  -3       93.28       75.65      9.87 o 
   4   1  -2      193.94      141.37      9.40 o 
   4   1  -1        0.24       51.58      9.48 o 
   4   1   0      305.77      234.43     12.61 o 
   4   1   1        0.04       25.92      7.04 o 
   4   1   2       77.40       75.39      8.12 o 
   4   1   3      118.03       82.57      8.16 o 
   4   1   4        8.04       10.50      7.73 o 
   4   1   5       15.80       26.22      7.78 o 
   4   1   6       33.44       17.63      8.46 o 
   4   1   7       11.76        3.87      8.47 o 
   4   1   8       37.28       41.39      9.71 o 
   4   1   9      221.38      182.31     11.23 o 
   4   1  10       59.05       46.63     13.06 o 
   4   1  12       62.36       49.57      4.07 o 
   4   1  13        3.33        0.83      4.06 o 
   4   1  14      115.71       86.11      2.77 o 
   4   1  15       30.31       27.20      2.18 o 
   4   1  16       96.00       78.90      3.38 o 
   4   1  17       23.27       21.10      2.35 o 
   4   1  18        2.64        2.15      2.09 o 
   4   1  19        1.53        1.17      2.05 o 
   4   1  20        3.54        3.46      1.87 o 
   4   1  21       29.23       19.42      1.81 o 
   4   1  22        8.59        5.53      2.57 o 
   4   2  20       77.91       62.99      4.06 o 
   4   2  21       13.32       23.32      2.60 o 
   4   2  22       20.86       14.13      2.39 o 
  -4  -5  19        1.22        0.16      1.75 o 
   4   5 -18       29.50       26.92      2.57 o 
   4   5 -17        5.30        6.70      2.68 o 
   4   5  18        1.43        0.38      2.16 o 
   4   6 -16        1.19        0.99      2.27 o 
   4   6 -15        0.16        0.50      2.46 o 
   4   6 -14       40.15       42.14      3.28 o 
   4   6 -13       19.27       25.08      2.97 o 
   4   6 -12        0.02       -0.80      2.83 o 
   4   6  -9        0.41        2.16      4.25 o 
   4   6  -8       15.28       14.87      3.96 o 
   4   6  -3       87.14       72.09      5.03 o 
   4   6   8        0.39       -1.76      3.99 o 
   4   6   9       86.53       59.05      4.23 o 
   4   6  12       39.33       38.25      3.23 o 
   4   6  13        0.35        5.69      2.52 o 
   4   6  14        6.40        4.37      2.46 o 
   4   6  15       15.74       10.91      2.23 o 
   4   7 -13        1.17       -0.44      2.10 o 
   4   7 -12        1.61        1.98      2.24 o 
   4   7 -11       13.87       17.13      2.48 o 
   4   7 -10        0.43        3.07      2.62 o 
   4   7  -9       13.66       15.12      2.72 o 
   4   7  -8        0.73       -1.42      2.18 o 
   4   7  -7        3.14        4.25      2.21 o 
   4   7  -6       14.02       13.96      2.25 o 
   4   7  -5       11.77       15.68      2.21 o 
   4   7  -4      116.93      118.41      3.39 o 
   4   7  -3       11.48       45.20      3.80 o 
   4   7  -2      104.19      122.42      5.34 o 
   4   7  -1        1.27       65.57      4.26 o 
   4   7   0      117.15      116.95      5.22 o 
   4   7   1       18.63       76.13      4.52 o 
   4   7   2      105.12      100.14      4.93 o 
   4   7   3       13.27       57.63      3.80 o 
   4   7   4        5.31        6.31      2.91 o 
   4   7   5        5.11        6.51      2.91 o 
   4   7   6        0.17        1.38      2.18 o 
   4   7   7       13.80        9.61      2.24 o 
   4   7   8        1.25        3.33      2.32 o 
   4   7   9       15.13        8.87      2.34 o 
   4   7  10        4.04        3.45      2.94 o 
   4   8  -4        1.15        4.80      2.23 o 
   4   8  -3       27.19       32.00      2.29 o 
   4   8  -2       14.79       17.18      2.18 o 
   4   8  -1        0.97       -0.11      2.20 o 
   4   8   0        3.95        6.38      2.15 o 
   4   8   1       23.54       29.91      2.34 o 
   4   8   2        0.07        6.64      2.27 o 
  -5   8   7       18.15       19.15      2.14 o 
  -5   8   6       10.09        8.17      1.62 o 
  -5   8   5       35.04       33.31      1.70 o 
  -5   8   4        5.72        7.31      1.75 o 
  -5   8   3       38.95       41.34      2.13 o 
   5  -8  -2        9.95       15.90      2.19 o 
   5  -8  -1       20.20       21.65      2.37 o 
   5  -8   0        0.77        0.74      2.19 o 
   5  -8   1       18.92       22.29      2.32 o 
   5  -8   2       28.52       27.37      2.54 o 
   5  -8   3       47.65       51.18      2.65 o 
   5  -8   4        1.40       -0.57      2.48 o 
   5  -8   5       43.33       34.17      2.77 o 
  -5   7  13       12.51       12.94      1.87 o 
  -5   7  12        1.58       -0.23      2.06 o 
   5  -7  -9        0.25        4.32      2.98 o 
   5  -7  -8        4.73       11.93      2.88 o 
   5  -7   6        0.23        2.38      3.25 o 
   5  -7  13        1.26        0.85      1.43 o 
  -5   3  21       10.77       11.70      2.57 o 
  -5   3  20        4.02        7.32      2.70 o 
  -5   3  19       16.12       14.09      2.91 o 
  -5   3  18        0.04       -1.13      2.39 o 
  -5   3  17        0.05        0.97      2.49 o 
  -5   3  16       60.38       59.27      4.41 o 
  -5   3  15        2.08       -0.83      2.30 o 
  -5   3  14       13.62       13.15      3.09 o 
  -5   3  13       63.97       62.87      4.97 o 
  -5   3  12       17.52       22.96      3.62 o 
   5  -3 -10       96.93      101.93      5.09 o 
   5  -3  -9        0.13        2.24      4.73 o 
  -5   3   5        0.50        8.24      4.32 o 
  -5   3   4      128.35      145.01      6.20 o 
  -5   3   3      119.99      124.71      5.68 o 
   5  -3  16       64.65       68.05      3.95 o 
   5  -3  17        1.73        2.70      2.63 o 
   5  -3  18        0.29        0.37      2.60 o 
   5  -3  19       38.88       37.08      2.96 o 
   5  -3  20        0.10       -2.42      2.42 o 
  -5   2  21      120.46      147.58      4.58 o 
  -5   2  20       41.32       40.77      3.43 o 
  -5   2  19       28.99       29.21      2.53 o 
  -5   2  18       13.24       11.65      2.48 o 
  -5   2  17      122.11      115.20      4.01 o 
  -5   2  16        0.06        2.68      2.55 o 
  -5   2  15       70.23       66.67      4.87 o 
  -5   2  14       11.70       11.15      2.43 o 
  -5   2  13       14.62       18.24      2.61 o 
  -5   2  12       89.50       79.60      5.37 o 
  -5   2  11       29.21       31.49      4.08 o 
  -5   2  10        4.65        4.46      3.06 o 
  -5   2   9       11.64        8.26      3.02 o 
  -5   2   8       22.91       27.34      2.94 o 
  -5   2   7       34.19       32.26      2.99 o 
  -5   2   6        0.09        2.76      3.13 o 
  -5   2   5       54.88       53.89      3.05 o 
   5  -2  -4        8.63        7.24      3.88 o 
   5  -2  -3      272.08      300.19      6.80 o 
   5  -2  -2       13.42       20.10      8.32 o 
   5  -2  -1      107.05      120.58      8.05 o 
   5  -2   0        3.04        2.81      7.73 o 
   5  -2   1      153.68      145.58      8.36 o 
   5  -2   2       23.69       16.51      8.28 o 
   5  -2   3      287.50      322.49      7.25 o 
   5  -2   4        0.48        0.23      3.89 o 
   5  -2   5       61.99       65.83      3.21 o 
   5  -2   6        0.01       -1.33      3.75 o 
   5  -2   7       76.12       79.62      4.65 o 
   5  -2   8        8.54       13.66      3.92 o 
   5  -2   9       16.88       14.66      4.07 o 
   5  -2  10       72.10       68.51      4.58 o 
   5  -2  11       12.09       15.34      2.64 o 
   5  -2  12       60.05       53.65      3.08 o 
   5  -2  13        4.65        5.42      2.56 o 
   5  -2  14       11.78       12.71      2.40 o 
   5  -2  15       67.50       70.40      3.13 o 
   5  -2  16       17.73       10.65      2.92 o 
   5  -2  17       63.39       58.09      4.12 o 
   5  -2  18        2.43        2.34      2.68 o 
   5  -2  19       24.73       23.17      2.56 o 
   5  -2  20       25.33       19.71      2.44 o 
   5  -2  21      105.65       96.76      3.17 o 
  -5   1  21        4.62        5.46      3.13 o 
  -5   1  20        0.48        0.76      2.31 o 
  -5   1  19       29.09       30.87      2.48 o 
  -5   1  18        9.49        9.72      2.55 o 
  -5   1  17        9.21        6.23      2.56 o 
  -5   1  16       19.92       15.67      2.64 o 
  -5   1  15        6.01        2.07      2.84 o 
  -5   1  14       60.74       55.05      4.67 o 
  -5   1  13       29.11       31.29      3.99 o 
  -5   1  12      233.77      184.72      7.54 o 
  -5   1  10       32.34       32.62      3.19 o 
  -5   1   9       44.45       45.34      3.19 o 
  -5   1   8       77.46       63.77      3.35 o 
  -5   1   7       21.47       20.13      3.12 o 
  -5   1   6      292.26      260.35      5.37 o 
   5  -1  -5       86.25       68.29      9.43 o 
   5  -1  -4       72.92       62.85      9.09 o 
   5  -1  -3        6.62        6.99      8.55 o 
   5  -1  -2        0.32        6.51      7.98 o 
   5  -1  -1      165.68      155.52      8.17 o 
   5  -1   0        6.81        3.63      7.44 o 
   5  -1   1       50.94       53.74      9.09 o 
   5  -1   2        3.95        5.27      9.49 o 
   5  -1   3       14.04       17.43      9.82 o 
   5  -1   4      121.26      109.76      9.42 o 
   5  -1   5       94.17       92.87      4.20 o 
   5  -1   6      187.27      192.45      4.61 o 
   5  -1   7        7.96       11.87      3.05 o 
   5  -1   8       27.44       22.35      2.98 o 
   5  -1   9      117.22      122.46      3.98 o 
   5  -1  10      106.80       89.41      3.58 o 
   5  -1  11       23.45       15.54      2.84 o 
   5  -1  12      192.96      158.70      6.47 o 
   5  -1  13       51.13       45.95      4.11 o 
   5  -1  14        9.04       12.05      3.66 o 
   5  -1  15       12.75       12.20      3.28 o 
   5  -1  16        1.81       -0.45      3.12 o 
   5  -1  17        3.34       -2.91      2.91 o 
   5  -1  18        0.09       -2.35      2.72 o 
   5  -1  19       13.33        9.11      2.54 o 
   5  -1  20        0.46       -1.82      2.39 o 
   5  -1  21        3.06        2.34      2.30 o 
  -5   0  20       73.67       74.79      2.81 o 
  -5   0  19      168.35      162.45      4.07 o 
  -5   0  18       11.89       17.83      2.59 o 
  -5   0  17       17.93       17.81      3.31 o 
  -5   0  16        3.42        5.82      3.64 o 
  -5   0  15        0.22        1.80      3.33 o 
  -5   0  14        1.04       -0.37      3.82 o 
  -5   0  13       24.34       21.62      3.88 o 
  -5   0  10       18.26       12.85      3.48 o 
   5   0  -9        3.72        3.63      5.17 o 
   5   0  -8       63.59       51.34      5.00 o 
   5   0  -7        4.82        9.98      4.60 o 
   5   0  -6       72.82       72.94      4.32 o 
   5   0  -5      144.74       96.32      9.79 o 
   5   0  -4        3.41       79.09      9.21 o 
   5   0  -3      322.99      247.93     10.51 o 
   5   0  -2        1.99       30.32      8.49 o 
   5   0  -1        1.98       -1.53      9.55 o 
   5   0   0        4.04        6.65      9.53 o 
   5   0   1      102.13       74.58     10.01 o 
   5   0   2       13.04       55.98      9.49 o 
   5   0   3      411.89      305.98     16.03 o 
   5   0   4        0.54        8.17     10.49 o 
   5   0   5       62.93       54.65     10.96 o 
   5   0   6       63.19       52.39     10.82 o 
   5   0   7       14.21       22.56      4.87 o 
   5   0   8        4.33        8.57     13.16 o 
   5   0   9        2.19      -15.76     15.76 o 
   5   0  13        0.65       -0.17      3.72 o 
   5   0  14        3.70       -1.49      3.44 o 
   5   0  15        4.05        5.89      2.56 o 
   5   0  16       28.08       17.02      3.13 o 
   5   0  17       91.36       74.96      2.96 o 
   5   0  18        3.07        6.46      2.66 o 
   5   0  19      129.92       96.07      4.47 o 
   5   0  20       29.28       21.89      2.57 o 
   5   0  21       31.37       21.96      2.31 o 
   5   1  20        7.66       15.08      2.39 o 
   5   1  21       25.55       15.45      2.20 o 
   5   4 -18        1.80        0.48      1.66 o 
   5   4 -17       62.06       77.40      3.72 o 
   5   5 -16       11.68        9.59      2.34 o 
   5   5 -15        3.93        2.51      2.43 o 
   5   5 -14       49.75       52.49      3.53 o 
   5   5 -13        8.77       11.24      2.75 o 
   5   5 -12        5.28        5.66      2.81 o 
   5   5  -9        1.95        7.05      4.02 o 
   5   5  -8       90.08       84.35      4.19 o 
   5   5   8        0.86        0.73      3.90 o 
   5   5  12       47.20       40.70      3.13 o 
   5   5  13        9.64        8.57      2.41 o 
   5   5  14       13.11        8.88      2.31 o 
   5   5  15        6.04        4.38      2.18 o 
   5   6 -13       25.59       24.20      2.30 o 
   5   6 -12       20.13       18.43      2.54 o 
   5   6 -11        2.00        7.30      2.59 o 
   5   6 -10       16.84       18.67      2.82 o 
   5   6  -9        1.33        2.67      3.11 o 
   5   6  -8        0.39        2.42      2.33 o 
   5   6  -7        9.04       11.62      2.34 o 
   5   6  -6        0.02        4.27      2.36 o 
   5   6  -5       43.68       42.14      3.56 o 
   5   6  -4       32.89       32.84      3.29 o 
   5   6  -3       47.48       47.22      3.73 o 
   5   6  -2        5.85       25.77      2.92 o 
   5   6  -1       38.45       45.50      3.58 o 
   5   6   0       12.68       39.05      3.32 o 
   5   6   1       45.47       52.49      3.74 o 
   5   6   2       20.09       41.63      3.43 o 
   5   6   3       43.98       49.29      3.72 o 
   5   6   4        1.57       10.87      2.27 o 
   5   6   5       10.40        8.24      2.19 o 
   5   6   6        0.10        0.91      2.20 o 
   5   6   7        2.12        0.22      3.28 o 
   5   6   8        2.17        0.39      2.82 o 
   5   6   9        2.17        2.68      2.75 o 
   5   6  10       29.37       26.93      2.54 o 
   5   6  11       17.45       18.55      2.50 o 
   5   6  12       13.35       14.09      2.24 o 
   5   7  -6       10.76       21.22      2.51 o 
   5   7  -5        1.95        4.85      2.50 o 
   5   7  -4        0.29        0.05      2.43 o 
   5   7  -3        0.13        1.43      2.40 o 
   5   7  -2        0.82        3.88      2.39 o 
   5   7  -1        8.42       18.21      2.43 o 
   5   7   0        1.56        2.81      2.47 o 
   5   7   1        0.71       -0.85      2.34 o 
   5   7   2        0.10        0.79      2.37 o 
   5   7   3        0.06       -2.45      2.45 o 
   5   7   4       27.79       26.08      2.43 o 
   5   7   5        8.40        6.06      2.59 o 
  -6   4  17       26.33       34.53      2.60 o 
  -6   4  16       92.12       94.87      2.68 o 
  -6   4  15        0.17       -1.16      3.00 o 
  -6   4  14        0.12       -0.45      3.03 o 
   6  -4 -11       79.39      103.42      4.54 o 
   6  -4 -10       11.92       16.70      3.75 o 
   6  -4  -9       39.27       47.32      3.70 o 
   6  -4  -8       26.43       23.69      3.55 o 
  -6   4   5       75.05       84.77      5.03 o 
  -6   4   4        2.66        3.29      4.65 o 
   6  -4  17       31.20       26.11      2.08 o 
  -6   3  18       24.38       34.02      2.95 o 
  -6   3  17        6.21        5.77      2.14 o 
  -6   3  16       86.37       89.39      3.08 o 
  -6   3  15        5.11        5.83      2.26 o 
  -6   3  14       14.90       17.85      3.18 o 
  -6   3  13       33.11       33.01      3.70 o 
  -6   3  11        9.98       12.88      2.45 o 
  -6   3  10        1.03       -1.00      2.72 o 
  -6   3   9        0.45       -0.54      2.56 o 
  -6   3   8       50.50       47.11      2.96 o 
  -6   3   7        0.07        0.76      2.59 o 
  -6   3   6       87.74       96.77      3.78 o 
  -6   3   5        8.66        5.47      2.82 o 
  -6   3   4       86.21       87.25      3.69 o 
   6  -3  -3        1.23        0.54      3.52 o 
   6  -3  -2      126.89      140.31      6.35 o 
   6  -3  -1        4.35        6.52      3.63 o 
   6  -3   0      188.86      203.96      7.19 o 
   6  -3   1        4.39        4.15      3.67 o 
   6  -3   2      155.20      154.31      6.23 o 
   6  -3   3        1.33        0.35      3.83 o 
   6  -3   4      107.20      110.64      3.95 o 
   6  -3   5       11.92        7.32      2.69 o 
   6  -3   6      152.97      153.52      4.33 o 
   6  -3   7        1.05        0.81      3.27 o 
   6  -3   8       45.45       41.25      3.92 o 
   6  -3   9        0.04       -3.16      3.16 o 
   6  -3  10        0.48       -0.46      3.00 o 
   6  -3  11        6.82        6.10      2.21 o 
   6  -3  12        1.79        3.17      3.15 o 
   6  -3  13        7.53       12.12      2.93 o 
   6  -3  14       17.76       16.22      2.75 o 
   6  -3  15        0.12        1.82      2.50 o 
   6  -3  16       47.25       46.42      3.09 o 
   6  -3  17        1.60        1.49      2.23 o 
   6  -3  18        2.33        3.07      2.12 o 
  -6   2  18        9.76       12.21      2.22 o 
  -6   2  17       20.11       22.12      2.26 o 
  -6   2  16       14.73       13.76      2.32 o 
  -6   2  15        0.70        0.83      2.43 o 
  -6   2  14       10.04        6.26      2.47 o 
  -6   2  13       10.40       11.58      3.38 o 
  -6   2  12       10.14        4.21      3.09 o 
  -6   2  11        3.99        6.38      2.59 o 
   6  -2 -10       21.54       23.48      4.35 o 
   6  -2  -9      100.79       94.93      5.05 o 
   6  -2  -8       28.17       22.04      3.97 o 
  -6   2   7      192.82      166.31      4.80 o 
  -6   2   6       26.91       24.27      2.86 o 
  -6   2   5       16.05       10.89      2.94 o 
   6  -2  -4       21.55       21.86      3.74 o 
   6  -2  -3       80.94       67.74      4.60 o 
   6  -2  -2       12.75       10.53      3.68 o 
   6  -2  -1      126.84      116.92      5.76 o 
   6  -2   0        4.15        6.16      3.85 o 
   6  -2   1      149.90      143.55      6.27 o 
   6  -2   2       25.76       28.61      3.83 o 
   6  -2   3        3.03        7.25      3.98 o 
   6  -2   4       22.78       20.22      4.28 o 
   6  -2   5        0.56        0.43      3.43 o 
   6  -2   6       35.29       32.81      3.30 o 
   6  -2   7      177.28      154.38      6.42 o 
   6  -2   8        1.53       -0.99      4.38 o 
   6  -2   9       19.73       24.79      3.93 o 
   6  -2  10       28.21       19.32      3.72 o 
   6  -2  11       17.94       19.42      3.46 o 
   6  -2  12        7.32        9.24      3.37 o 
   6  -2  13       15.08       11.30      3.07 o 
   6  -2  14        8.55        6.84      2.84 o 
   6  -2  15       11.87        8.52      2.74 o 
   6  -2  16       11.16        5.80      2.54 o 
   6  -2  17       42.16       36.61      2.84 o 
   6  -2  18        1.47        0.76      1.76 o 
   6  -2  19        1.92        0.11      2.02 o 
  -6   1  19       14.90       18.30      2.79 o 
  -6   1  18       25.68       24.33      2.91 o 
  -6   1  17        3.34        4.90      2.97 o 
  -6   1  16       10.56        9.46      3.11 o 
  -6   1  15       52.46       53.67      4.38 o 
  -6   1  14       42.24       44.28      4.16 o 
   6  -1 -11       53.45       46.85      4.46 o 
   6  -1 -10        5.64        2.24      4.61 o 
   6  -1  -9       19.15       17.88      4.19 o 
   6  -1  -8        3.30        7.66      4.06 o 
   6  -1  -7       31.44       46.31      4.00 o 
   6  -1  -6       59.40       58.04      4.32 o 
   6  -1  -5      122.11      103.59      5.36 o 
   6  -1  -4       35.57       32.71      3.78 o 
   6  -1  -3       21.68       39.00      3.76 o 
   6  -1  -2      391.43      339.73      8.99 o 
   6  -1  -1        0.61      167.94      6.51 o 
   6  -1   0      752.29      679.47     12.50 o 
   6  -1   1        1.81       66.16      4.58 o 
   6  -1   2      122.43      124.41      5.87 o 
   6  -1   3       21.93       16.53      4.17 o 
   6  -1   4       48.70       56.31      4.22 o 
   6  -1   5       63.22       51.61      4.50 o 
   6  -1   6       48.80       50.24      3.61 o 
   6  -1  13       62.79       61.55      4.17 o 
   6  -1  14       12.93       16.38      3.15 o 
   6  -1  15       19.12       18.39      3.15 o 
   6  -1  16       16.53       14.23      2.00 o 
   6  -1  17        3.64        1.48      1.87 o 
   6  -1  18       14.02       10.75      2.37 o 
   6  -1  19       36.04       21.91      2.14 o 
   6   0  17        0.04        3.50      3.25 o 
   6   0  19        8.15        1.09      2.17 o 
   6   3 -17        4.11        9.13      2.35 o 
   6   3 -16        3.73        5.92      2.42 o 
   6   4 -15        0.29        0.03      2.32 o 
   6   4 -14       11.31       13.61      2.41 o 
   6   4 -13       46.35       42.15      3.14 o 
   6   4 -12        0.73        4.38      2.77 o 
   6   4  -9       55.03       43.46      3.93 o 
   6   4  -8       31.03       26.91      3.72 o 
   6   4   8        2.95       12.19      3.69 o 
   6   4  11       36.22       21.82      2.79 o 
   6   4  12       13.33       14.41      2.38 o 
   6   4  13        0.74       -1.31      2.23 o 
   6   4  14       25.82       18.92      2.22 o 
   6   5 -12       21.94       22.28      2.51 o 
   6   5 -11        0.23       -2.71      2.71 o 
   6   5 -10        2.78        2.27      2.81 o 
   6   5  -9        8.18        4.09      3.21 o 
   6   5  -8       64.11       64.65      2.30 o 
   6   5  -7        0.58        6.21      2.34 o 
   6   5  -6       12.78       17.00      2.84 o 
   6   5  -5        0.13        3.63      2.71 o 
   6   5  -4       37.76       45.12      3.43 o 
   6   5  -3       20.21       37.57      3.33 o 
   6   5  -2       21.04       32.97      3.35 o 
   6   5  -1        0.94       18.81      2.85 o 
   6   5   0       29.73       31.43      3.22 o 
   6   5   1       28.04       35.65      3.41 o 
   6   5   2       43.19       54.97      2.36 o 
   6   5   3        1.62       15.93      2.02 o 
   6   5   4       27.13       20.81      2.91 o 
   6   5   5        4.90        5.60      1.98 o 
   6   5   6       82.65       63.27      3.10 o 
   6   5   7        9.60        9.21      3.09 o 
   6   5   8        0.62       -1.80      2.47 o 
   6   5   9        0.32        1.69      2.42 o 
   6   5  10        7.81        5.65      2.36 o 
   6   5  11        5.22        5.80      2.25 o 
   6   6  -6       20.14       25.85      2.52 o 
   6   6  -5        7.17        4.94      2.48 o 
   6   6  -4       30.41       44.42      2.73 o 
   6   6  -3       17.80       27.98      2.48 o 
   6   6  -2        0.12        3.84      2.34 o 
   6   6  -1        1.02        1.91      2.44 o 
   6   6   0        1.33        0.30      2.43 o 
   6   6   1       11.25       10.68      2.28 o 
   6   6   2       29.84       41.83      2.70 o 
   6   6   3        7.05        8.61      2.46 o 
   6   6   4       17.05       17.55      2.50 o 
  -7   5  11        2.81        3.51      2.27 o 
   7  -5  -9        1.10        1.74      2.82 o 
   7  -5  -8       43.65       60.20      2.92 o 
   7  -5   5        8.77       13.08      2.97 o 
  -7   4  13        3.77        3.15      2.44 o 
  -7   4  12       13.84       11.34      2.05 o 
  -7   4  11        5.75        4.64      2.57 o 
  -7   4  10       18.52       22.23      2.13 o 
   7  -4  -9        1.13        3.14      2.98 o 
   7  -4  -8       11.22       13.23      2.88 o 
   7  -4  -7        2.82        7.42      2.88 o 
   7  -4  -6        8.97        8.47      2.83 o 
   7  -4  -5       25.88       26.16      3.13 o 
   7  -4  -4        0.00       -0.66      2.77 o 
   7  -4  -3       70.16       71.10      4.39 o 
   7  -4  -2        3.65        5.05      2.74 o 
   7  -4  -1       76.25       83.66      4.61 o 
   7  -4   0        0.07        0.38      2.81 o 
   7  -4   1       98.55      105.75      4.86 o 
   7  -4   2        5.55        5.88      2.86 o 
   7  -4   3       71.17       72.22      4.22 o 
   7  -4   4        3.93        4.45      3.06 o 
   7  -4   5       25.14       22.73      3.37 o 
   7  -4   6       20.27       20.41      3.58 o 
   7  -4  11        0.00       -2.26      2.60 o 
   7  -4  12        2.63        3.03      2.33 o 
   7  -4  13        0.59       -2.25      2.25 o 
  -7   3  15        0.06        0.59      2.40 o 
  -7   3  14       15.62       16.84      2.43 o 
  -7   3  13       10.50       13.34      2.64 o 
  -7   3  12       55.72       54.84      3.86 o 
  -7   3  11        0.07       -2.77      2.77 o 
  -7   3  10       55.47       56.67      2.71 o 
  -7   3   9       43.79       49.13      2.63 o 
   7  -3  -8        1.39        4.25      3.00 o 
   7  -3  -7       51.09       49.82      3.71 o 
   7  -3  -6      101.44      109.95      5.11 o 
   7  -3  -5       27.25       37.88      3.70 o 
   7  -3  -4      169.01      160.44      6.18 o 
   7  -3  -3       57.72       55.47      4.33 o 
   7  -3  -2        1.99       -2.03      3.06 o 
   7  -3  -1       25.90       26.04      3.27 o 
   7  -3   0        4.23        4.15      3.00 o 
   7  -3   1        0.20       -0.19      3.28 o 
   7  -3   2        0.06        0.63      3.23 o 
   7  -3   3       30.83       31.81      3.51 o 
   7  -3   4      132.15      131.11      5.30 o 
   7  -3   5       79.66       80.89      4.38 o 
   7  -3   6       19.17       24.16      2.73 o 
   7  -3   7        0.10        4.21      3.69 o 
   7  -3   8        6.26        8.18      3.67 o 
   7  -3   9       62.59       56.42      3.63 o 
   7  -3  10       77.78       69.91      3.82 o 
   7  -3  11        2.66        2.08      2.90 o 
   7  -3  12       50.92       46.15      2.88 o 
   7  -3  13        0.50       -1.32      2.51 o 
   7  -3  14       19.98       19.07      1.58 o 
  -7   2  16       52.26       57.10      2.86 o 
  -7   2  15        0.79        6.13      2.44 o 
  -7   2  14       42.93       40.29      3.44 o 
  -7   2  13       29.80       26.12      3.23 o 
   7  -2 -11       12.21       17.44      3.75 o 
   7  -2 -10      167.28      161.34      5.38 o 
   7  -2  -9       11.22       27.68      3.19 o 
   7  -2  -8      155.98      155.48      5.91 o 
   7  -2  -7        0.07        6.80      3.18 o 
   7  -2  -6       44.41       50.34      4.01 o 
   7  -2  -5       79.86       83.19      4.87 o 
   7  -2  -4       63.28      122.85      5.88 o 
   7  -2  -3      135.71      133.48      5.87 o 
   7  -2  -2       32.83       32.36      3.87 o 
   7  -2  -1       44.09       35.75      3.74 o 
   7  -2   0        0.02        5.80      3.33 o 
   7  -2   1        1.53        4.98      3.49 o 
   7  -2   2       69.01       72.64      4.78 o 
   7  -2   3      302.22      250.05      7.62 o 
   7  -2   4       34.26       45.31      3.86 o 
   7  -2   5       33.37       26.40      3.89 o 
   7  -2   6       32.74       28.49      3.90 o 
   7  -2  13        4.69        5.53      1.85 o 
   7  -2  14       59.83       46.43      1.98 o 
   7  -2  15        2.13        4.21      1.66 o 
   7   2 -15       21.49       23.74      2.20 o 
   7   3 -12      108.79      117.52      3.67 o 
   7   3 -11        1.26       12.35      2.91 o 
   7   3  -8        6.88       14.27      2.50 o 
   7   3  -7        7.57        2.64      3.07 o 
   7   3   7        1.04        0.60      3.11 o 
   7   3  10      110.67       81.74      3.53 o 
   7   3  11       19.55       19.93      2.27 o 
   7   4  -7        0.11        1.43      2.86 o 
   7   4  -6       33.06       34.34      2.67 o 
   7   4  -5       63.88       67.28      3.39 o 
   7   4  -4        1.57       16.61      2.60 o 
   7   4  -3      121.42      134.18      4.65 o 
   7   4  -2       35.52       90.72      4.20 o 
   7   4  -1       70.08       76.72      3.86 o 
   7   4   0       25.66       66.09      3.60 o 
   7   4   1      130.68      149.58      5.03 o 
   7   4   2        7.14       69.34      3.60 o 
   7   4   3       47.99       46.67      3.05 o 
   7   4   4       20.59       34.24      2.77 o 
   7   4   5        0.18        6.35      2.58 o 
   7   4   6       25.00       24.40      2.73 o 
   7   4   7        4.60       10.48      2.24 o 
   7   4   8        0.03        0.94      2.19 o 
   7   4   9        1.29        1.38      2.17 o 
   7   5  -4       20.71       26.63      2.24 o 
   7   5  -3        2.99        6.41      2.20 o 
   7   5  -2       24.79       31.26      2.24 o 
   7   5  -1        5.26        9.53      2.20 o 
   7   5   0       19.63       27.78      2.23 o 
   7   5   1        8.50       16.66      2.17 o 
   7   5   2        6.51       13.42      2.16 o 
  -8   4   6       29.30       35.10      1.64 o 
  -8   4   5       29.71       33.74      1.76 o 
  -8   4   4        4.74        6.53      1.73 o 
  -8   4   3        2.39        1.33      1.75 o 
  -8   4   2        7.11        6.23      1.86 o 
   8  -4  -1        0.44       -1.83      2.30 o 
   8  -4   0       31.95       35.93      2.75 o 
   8  -4   1        6.04        6.98      2.41 o 
   8  -4   2        1.10        2.89      2.42 o 
   8  -4   3        8.59        8.70      2.60 o 
   8  -3  -8        5.08        4.05      2.53 o 
  -8   3   7       29.02       25.82      1.86 o 
   8  -3  -6       33.35       22.87      2.47 o 
   8  -3  -5        0.32       10.09      2.45 o 
   8  -3  -4       18.76       23.60      2.49 o 
  -8   3   3        0.31       -1.98      1.98 o 
   8  -3  -2        6.84        2.48      2.35 o 
   8  -3  -1        4.71        7.19      2.40 o 
   8  -3   0       27.91       26.03      2.76 o 
   8  -3   1        0.08        1.44      2.49 o 
   8  -3   2        0.57        2.88      2.63 o 
   8  -3   3        8.78       10.83      2.72 o 
   8  -3   4       38.93       27.80      2.83 o 
   8   2  -6        1.16        0.17      2.80 o 
   8   2   5       27.43       21.69      2.43 o 
   8   3  -3        1.99        1.75      2.24 o 
   8   3  -2       55.18       49.29      2.43 o 
   8   3  -1        1.26       22.19      2.19 o 
   8   3   0       37.62       34.65      2.25 o 
   8   3   1        1.99       30.18      2.13 o 
   8   3   2        1.89        2.93      2.15 o 
                                                 
